# Supplementary material for: Global Brain Transcriptome Analysis of a Tpp1 Neuronal Ceroid Lipofuscinoses Mouse Model
Source: ASN Neuro. 2019 Apr 19;11:1759091419843393. doi: 10.1177/1759091419843393 (PMC6475859; doi:10.1177/1759091419843393)
Supplement: Supplemental Table S1 [file TableS1.xlsx]

## Sheet: Sheet1
Supplemental Table S1. List of differentially expressed genes identified by RNA-seq in forebrain /midbrain (F/M) and cerebellum (Cb) in Tpp1-/- mouse brains (T) versus normal (N) brains. Two pairwise comparisons, F/M-T vs. F/M-N and Cb-T vs Cb-N were conducted using the criteria of fold-changes greater than 1.5 and FDR less than 0.1. Means are expresses in read per millons (RPM). Last two columns…
Gene Symbol	GENE NAME	F/M-N: Mean	F/M-T:Mean	Cb-N: Mean	Cb-T: Mean	F/M-T.vs.F/M-N:l2fc	F/M-T.vs.F/M-N:FDR	Cb-T.vs.Cb-N:l2fc	Cb-T.vs.Cb-N:FDR	F/M-T.vs.F/M-N:DEG	Cb-T.vs.Cb-N:DEG
Gm15446	predicted gene 15446	2.35813	341.766	3.91205	375.247	6.29074	9.57228e-65	6.02556	9.33481e-71	1	1
Hoxb5	homeobox B5	0	0	0	57.61	-0.0142648	0.992834	5.71254	2.60054e-21		1
Cst7	cystatin F (leukocystatin)	3.0961	108.97	3.5443	221.148	4.53886	7.62242e-33	5.41143	3.5883e-50	1	1
Shox2	short stature homeobox 2	393.007	265.609	4.89682	234.453	-0.562947	5.66735e-06	4.96891	2.90691e-58		1
Mmp12	matrix metallopeptidase 12	1.03203	27.4109	0.700896	66.7315	3.49255	3.11598e-11	4.87051	4.08397e-22	1	1
Tfap2d	transcription factor AP-2, delta	40.066	28.9822	0.701939	75.1988	-0.449946	0.233212	4.76981	1.1569e-24		1
Itgax	integrin alpha X	3.99652	137.345	8.49143	261.639	4.5739	8.53016e-40	4.72472	1.63363e-62	1	1
Hoxa5	homeobox A5	0	0	1.05711	50.8333	-0.014634	0.992834	4.6937	1.29713e-16		1
Hoxc4	homeobox C4	0	0.337767	0	23.4528	0.269057	0.830441	4.42942	4.04407e-12		1
Sprr1a	small proline-rich protein 1A	3.35392	5.2432	1.07178	48.8045	0.487098	0.557035	4.32836	8.13548e-17		1
Serpina3n	serine (or cysteine) peptidase inhibitor, clade A, member 3N	467.343	1189.91	78.9153	1534.36	1.34485	1.77667e-89	4.24542	0	1	1
Crhbp	corticotropin releasing hormone binding protein	287.905	364.191	2.47461	87.5041	0.33863	0.0058633	4.13393	7.82856e-30		1
Hoxc5	homeobox C5	0	0	0	17.0773	-0.0111351	0.993922	4.00897	1.13935e-09		1
Tgm1	transglutaminase 1, K polypeptide	1.02292	10.497	1.40283	42.421	2.25739	0.000225449	3.97664	9.04261e-15	1	1
Lpl	lipoprotein lipase	662.967	861.236	31.0647	489.684	0.377865	4.73403e-07	3.88538	4.86025e-130		1
Pou4f2	POU domain, class 4, transcription factor 2	20.1416	17.1876	0.712431	33.3815	-0.21795	0.725704	3.76549	1.38403e-13		1
Hoxb3	homeobox B3	0.660826	0.639869	2.13834	38.9854	-0.0181464	0.990958	3.68629	4.50296e-12		1
Pdyn	prodynorphin	869.847	920.413	11.2635	172.482	0.0817055	0.423618	3.65257	5.11034e-53		1
Cd52	CD52 antigen	17.4665	101.746	10.5878	148.743	2.44796	8.05717e-22	3.62061	7.26486e-38	1	1
Lilrb4a	leukocyte immunoglobulin-like receptor, subfamily B, member 4A	4.3724	38.2239	4.92198	67.7463	2.68185	1.32087e-19	3.60066	1.31124e-36	1	1
Ly9	lymphocyte antigen 9	5.09214	61.3014	4.94401	77.1335	3.25922	9.88736e-18	3.59692	4.86223e-22	1	1
Serpinf2	serine (or cysteine) peptidase inhibitor, clade F, member 2	1.67018	20.4399	3.19753	52.8014	2.76476	1.07289e-07	3.58054	3.54293e-16	1	1
Xlr3b	X-linked lymphocyte-regulated 3B	0.325854	12.3245	1.75905	36.2355	2.80779	6.87168e-06	3.56693	9.9671e-12	1	1
Ccl3	chemokine (C-C motif) ligand 3	4.69825	39.8877	3.55688	58.0974	2.75292	2.19649e-11	3.55697	5.49173e-18	1	1
Slc18a2	solute carrier family 18 (vesicular monoamine), member 2	234.808	331.149	19.0688	240.914	0.493674	2.97136e-05	3.52572	6.6987e-66		1
Six3	sine oculis-related homeobox 3	320.003	295.44	3.16501	63.3636	-0.112972	0.515595	3.52282	6.77333e-23		1
Nrgn	neurogranin	17017.6	17153	77.3008	913.718	0.0122094	0.951608	3.49637	9.44159e-152		1
Dbh	dopamine beta hydroxylase	9.02974	9.82869	15.1955	181.449	0.102831	0.890444	3.49326	6.79474e-41		1
Rgs1	regulator of G-protein signaling 1	4.04655	10.8202	0	16.8857	1.19676	0.0639669	3.44733	7.35723e-09	1	1
C3	complement component 3	29.7781	71.7269	47.6159	531.16	1.22017	1.33499e-08	3.4466	2.62901e-110	1	1
Hoxb4	homeobox B4	0	0	1.04558	20.6149	-0.0127581	0.99345	3.43032	3.79458e-08		1
Hoxa4	homeobox A4	0	0	1.74856	26.2268	-0.0137061	0.993046	3.36144	9.01141e-09		1
Gpnmb	glycoprotein (transmembrane) nmb	55.1523	191.155	70.0864	730.65	1.76433	2.24337e-31	3.35453	8.25239e-147	1	1
Trim34b	tripartite motif-containing 34B	0.334972	20.1166	0	14.1138	3.60887	4.14009e-09	3.31916	4.60216e-08	1	1
Lhx9	LIM homeobox protein 9	334.383	271.558	32.4361	333.557	-0.298129	0.0132998	3.2874	1.10544e-85		1
Ecel1	endothelin converting enzyme-like 1	534.474	694.317	16.5103	177.072	0.378161	2.48455e-05	3.24534	2.16289e-52		1
Tacr3	tachykinin receptor 3	164.58	173.837	5.34108	68.38	0.0788631	0.753974	3.23331	9.50993e-23		1
Cxcl9	chemokine (C-X-C motif) ligand 9	0	9.76461	0.34468	15.6686	2.87606	2.46645e-05	3.22085	2.1848e-07	1	1
Atp6v0d2	ATPase, H+ transporting, lysosomal V0 subunit D2	0.669943	6.28824	0.357258	15.3409	1.87991	0.00990337	3.21753	2.21506e-07	1	1
Olfr111	olfactory receptor 111	2.00983	10.5042	0.356216	16.9318	1.7944	0.00684033	3.21025	1.11571e-07	1	1
Fcrls	Fc receptor-like S, scavenger receptor	425.228	837.81	87.1133	811.457	0.9757	3.39883e-39	3.19302	1.70243e-189	1	1
Lamp5	lysosomal-associated membrane protein family, member 5	3016.13	2844.79	33.0793	324.932	-0.0836213	0.143782	3.19277	5.15502e-96		1
Vip	vasoactive intestinal polypeptide	756.36	766.265	4.19593	61.5149	0.0197524	0.902156	3.18623	4.19503e-22		1
Cd22	CD22 antigen	5.32728	35.81	4.93143	55.4598	2.44731	3.43079e-09	3.14104	1.74676e-15	1	1
Hoxa3	homeobox A3	0	0	1.76009	22.1498	-0.0133758	0.993115	3.12686	1.60819e-07		1
Timp1	tissue inhibitor of metalloproteinase 1	4.73449	15.5166	10.6256	98.7899	1.43522	0.0026187	3.08404	3.04576e-22	1	1
C4b	complement component 4B (Chido blood group)	611.52	1872.15	272.458	2282.7	1.61293	1.88423e-163	3.05946	0	1	1
Cbln2	cerebellin 2 precursor protein	860.177	773.547	27.0478	242.7	-0.15199	0.0927574	3.05742	5.8287e-69		1
Hcar2	hydroxycarboxylic acid receptor 2	0.334972	7.66106	0.714517	16.5799	2.29465	0.00111641	3.0559	6.25572e-07	1	1
Cd68	CD68 antigen	173.559	436.907	60.9612	515.614	1.32461	7.62578e-37	3.04482	6.64759e-116	1	1
P4ha3	procollagen-proline, 2-oxoglutarate 4-dioxygenase (proline 4-hydroxylase), alpha polypeptide III	94.4723	107.096	7.7633	77.6369	0.179251	0.511787	3.03615	4.63723e-23		1
Htr1a	5-hydroxytryptamine (serotonin) receptor 1A	506.765	494.883	6.01787	67.5823	-0.0331251	0.84663	3.0361	4.23362e-23		1
Slc6a2	solute carrier family 6 (neurotransmitter transporter, noradrenalin), member 2	0.348531	3.29517	23.5895	197.052	1.1036	0.139442	3.03478	1.52938e-37		1
Drd2	dopamine receptor D2	837.823	729.053	17.666	159.569	-0.200167	0.029687	3.01429	2.98139e-47		1
Chat	choline acetyltransferase	99.809	106.646	2.46099	35.1065	0.0955901	0.772877	2.99247	2.82525e-13		1
Ccl4	chemokine (C-C motif) ligand 4	1.98692	18.1725	2.10269	27.6617	2.46628	1.27345e-05	2.99072	7.85562e-09	1	1
Glra4	glycine receptor, alpha 4 subunit	13.099	10.1598	1.40283	22.7833	-0.326456	0.644059	2.98932	9.96204e-09		1
Cpne5	copine V	2219.46	1989.71	18.9954	166.912	-0.156833	0.00637927	2.96107	3.47112e-51		1
Lyz2	lysozyme 2	137.458	537.174	140.535	1079.43	1.95731	9.53851e-90	2.92739	6.99991e-215	1	1
Tac1	tachykinin 1	992.273	1028.75	22.9075	188.946	0.0523878	0.619195	2.91754	2.45423e-55		1
Trhr2	thyrotropin releasing hormone receptor 2	58.7276	47.7717	0.357258	16.5278	-0.292253	0.440391	2.87792	2.76194e-08		1
Gfap	glial fibrillary acidic protein	4283.32	14195.4	3553.36	25909.5	1.72854	0	2.86618	0	1	1
Tyrobp	TYRO protein tyrosine kinase binding protein	225.478	574.021	91.4004	675.961	1.34125	5.58939e-43	2.86347	1.66482e-132	1	1
Slc18a3	solute carrier family 18 (vesicular monoamine), member 3	47.6607	59.3829	0.701939	18.7423	0.309279	0.425948	2.86255	1.2796e-08		1
Pdcd1	programmed cell death 1	0.674385	14.7988	2.84236	28.4892	2.8506	1.7177e-06	2.84722	9.95575e-09	1	1
Ankrd34c	ankyrin repeat domain 34C	526.73	463.642	22.2013	169.982	-0.18172	0.105169	2.81997	1.92345e-47		1
Gda	guanine deaminase	8291.29	7719.87	23.5738	186.084	-0.101919	0.0173107	2.81672	2.43102e-56		1
Milr1	mast cell immunoglobulin like receptor 1	3.07343	11.5849	1.78525	21.2846	1.54121	0.0120922	2.79022	2.62271e-07	1	1
Lhx2	LIM homeobox protein 2	944.007	836.278	2.47461	34.6387	-0.174262	0.0514717	2.78164	1.25437e-13		1
Mpeg1	macrophage expressed gene 1	742.711	1909.1	298.849	2064.03	1.36162	3.88406e-146	2.78098	0	1	1
4930539E08Rik	RIKEN cDNA 4930539E08 gene	237.811	253.309	3.52019	38.61	0.0922753	0.680044	2.77557	6.49377e-14		1
Hoxb2	homeobox B2	0	0	2.10477	19.9713	-0.0131156	0.993287	2.77296	4.75274e-06		1
Cd84	CD84 antigen	46.3259	137.746	21.8713	157.657	1.54509	1.67708e-16	2.76302	8.37751e-37	1	1
Pou4f1	POU domain, class 4, transcription factor 1	53.84	47.1101	2.47252	28.1254	-0.187064	0.646618	2.7613	2.231e-10		1
Ccl6	chemokine (C-C motif) ligand 6	25.5277	67.7707	13.3872	96.4059	1.36203	2.04997e-07	2.70874	1.58019e-22	1	1
C3ar1	complement component 3a receptor 1	52.6315	146.276	23.9688	163.58	1.44356	2.64734e-13	2.6824	2.16597e-33	1	1
Tnfsf8	tumor necrosis factor (ligand) superfamily, member 8	0.98668	5.21811	1.06969	14.3375	1.44743	0.0603191	2.6755	1.31188e-05	1	1
Cxcl10	chemokine (C-X-C motif) ligand 10	4.08746	71.4133	7.10958	52.6894	3.68177	4.68831e-20	2.65979	3.38264e-13	1	1
Slc5a7	solute carrier family 5 (choline transporter), member 7	269.748	291.542	15.5056	107.383	0.114889	0.546474	2.63554	7.41656e-29		1
Ch25h	cholesterol 25-hydroxylase	8.98415	18.0393	5.99375	46.072	0.886224	0.0904355	2.63472	3.32631e-10	1	1
C1qa	complement component 1, q subcomponent, alpha polypeptide	834.384	1848.84	312.603	1940.47	1.14692	4.81582e-108	2.62879	0	1	1
Gata3	GATA binding protein 3	46.8376	52.1231	2.47461	25.2113	0.151881	0.738562	2.61247	4.17677e-09		1
Asic4	acid-sensing (proton-gated) ion channel family member 4	575.796	595.615	16.5648	112.482	0.0486424	0.745654	2.60301	4.10363e-32		1
Trem2	triggering receptor expressed on myeloid cells 2	244.24	520.776	79.0043	488.303	1.087	4.7822e-28	2.60136	3.61703e-97	1	1
Siglecf	sialic acid binding Ig-like lectin F	11.062	34.0838	5.9686	44.4397	1.50253	0.000109737	2.59985	2.39649e-11	1	1
Hs3st4	heparan sulfate (glucosamine) 3-O-sulfotransferase 4	1567.3	1518.36	23.3161	151.713	-0.0451781	0.636121	2.57812	2.95646e-43		1
Tlr2	toll-like receptor 2	36.4774	112.935	27.49	167.831	1.59942	2.66791e-15	2.54646	1.92726e-35	1	1
Chodl	chondrolectin	44.1894	56.5018	1.41541	18.1068	0.346436	0.353416	2.53899	1.57378e-07		1
Fam19a1	family with sequence similarity 19, member A1	929.989	981.993	19.3422	124.173	0.0796264	0.415809	2.53731	1.23191e-35		1
Prrxl1	paired related homeobox protein-like 1	6.35908	7.25863	0.713474	12.1891	0.155225	0.881064	2.53496	3.16577e-05		1
AW551984	expressed sequence AW551984	736.894	1020.8	53.2671	317.364	0.470659	5.81603e-10	2.5284	2.43053e-76		1
Itgb2	integrin beta 2	145.402	251.959	53.3258	313.123	0.787061	3.92957e-10	2.52	7.68572e-66	1	1
Gabra5	gamma-aminobutyric acid (GABA) A receptor, subunit alpha 5	1838.09	1725.42	23.2773	144.681	-0.0904712	0.227592	2.50712	5.62885e-41		1
Cd180	CD180 antigen	53.4732	164.478	24.6623	146.874	1.59737	9.61445e-20	2.49896	1.06004e-32	1	1
Cd200r4	CD200 receptor 4	4.00119	8.94746	1.76009	16.8416	0.932508	0.179371	2.49011	7.69269e-06		1
C1qb	complement component 1, q subcomponent, beta polypeptide	815.307	1808.49	312.673	1739.37	1.14829	3.48056e-101	2.46987	0	1	1
Col24a1	collagen, type XXIV, alpha 1	206.583	129.748	12.019	75.3391	-0.663831	8.75499e-05	2.46515	9.00293e-20	-1	1
Tcf7l2	transcription factor 7 like 2, T cell specific, HMG box	1039.11	825.778	149.904	833.295	-0.330902	1.03086e-05	2.46004	1.178e-155		1
Doc2a	double C2, alpha	880.483	772.389	15.5308	96.2277	-0.188239	0.0282279	2.45653	7.94499e-28		1
Fcgr2b	Fc receptor, IgG, low affinity IIb	76.7247	225.025	41.9353	235.504	1.53664	8.16029e-26	2.44484	1.63781e-48	1	1
Ifi204	interferon activated gene 204	6.38667	36.952	6.02836	38.7697	2.29621	1.28123e-08	2.4297	5.68066e-10	1	1
Slamf9	SLAM family member 9	16.1542	60.1732	7.46684	46.7477	1.81345	7.31123e-09	2.41878	1.01057e-11	1	1
Ctse	cathepsin E	0.697062	2.98249	2.11631	16.6019	1.02652	0.240699	2.41794	4.07429e-05		1
Gpr84	G protein-coupled receptor 84	8.73147	37.8366	4.25673	29.7024	1.95131	1.34943e-06	2.4153	2.76721e-08	1	1
Slc10a4	solute carrier family 10 (sodium/bile acid cotransporter family), member 4	81.929	91.0934	4.98278	34.9884	0.151887	0.644015	2.41381	6.74907e-11		1
Dgkk	diacylglycerol kinase kappa	231.636	353.964	21.4449	123.002	0.610557	1.88549e-07	2.41303	2.92522e-31	1	1
Meis2	Meis homeobox 2	3632.41	3167.1	121.373	654.038	-0.196833	6.17861e-06	2.40956	1.78707e-158		1
Ndst4	N-deacetylase/N-sulfotransferase (heparin glucosaminyl) 4	785.494	755.398	74.0456	401.708	-0.0540531	0.6707	2.40925	1.25403e-86		1
Tacr1	tachykinin receptor 1	270.377	271.789	14.372	85.7376	0.00896185	0.97163	2.40768	4.24677e-23		1
Lag3	lymphocyte-activation gene 3	79.1053	356.848	36.9474	200.615	2.15605	3.99835e-57	2.38723	1.34456e-43	1	1
Fgr	FGR proto-oncogene, Src family tyrosine kinase	3.3766	18.8396	4.91885	32.1003	2.04149	0.000109737	2.38132	1.63741e-07	1	1
Slc11a1	solute carrier family 11 (proton-coupled divalent metal ion transporters), member 1	54.7993	112.389	20.7901	114.542	1.02062	3.13404e-07	2.37379	7.84196e-25	1	1
C1qc	complement component 1, q subcomponent, C chain	738.418	1549.86	274.275	1423.8	1.06692	7.13183e-55	2.36831	2.42447e-197	1	1
Hpse	heparanase	31.7421	30.1794	6.28812	39.8806	-0.0701175	0.909108	2.36615	6.62775e-10		1
Gadl1	glutamate decarboxylase-like 1	18.2453	27.0058	1.74647	16.5259	0.54073	0.271765	2.36602	3.15353e-06		1
Tmem215	transmembrane protein 215	300.579	233.686	3.50552	28.3272	-0.360196	0.0178035	2.3637	4.81356e-10		1
A230065H16Rik	LBH domain containing 2	54.595	59.9926	1.07073	14.2834	0.131703	0.772825	2.36228	2.8187e-06		1
Ntrk1	neurotrophic tyrosine kinase, receptor, type 1	45.6424	46.046	1.76009	17.4692	0.00930439	0.988991	2.36224	1.10943e-06		1
Lcn2	lipocalin 2	4.33149	6.30999	8.41388	48.3866	0.399195	0.618267	2.35265	2.70899e-09		1
Pgr15l	G protein-coupled receptor 15-like	43.8965	64.5006	2.82874	22.4294	0.545869	0.0971138	2.34571	1.09582e-07		1
Ly86	lymphocyte antigen 86	201.138	438.671	73.042	377.136	1.11929	3.94517e-29	2.34412	1.44789e-76	1	1
Phox2b	paired-like homeobox 2b	0.325854	2.96132	3.17446	20.683	1.22531	0.141582	2.34089	2.19494e-05		1
Kcnh5	potassium voltage-gated channel, subfamily H (eag-related), member 5	448.863	307.618	13.3903	77.2517	-0.538786	7.53844e-05	2.34075	4.9299e-20		1
Cox6a2	cytochrome c oxidase subunit VIa polypeptide 2	97.9532	120.442	1.05815	14.6912	0.296273	0.252621	2.32014	1.63927e-06		1
Ms4a6d	membrane-spanning 4-domains, subfamily A, member 6D	22.7176	33.2572	5.98117	36.4973	0.529088	0.222931	2.30932	4.93483e-09		1
Ms4a6c	membrane-spanning 4-domains, subfamily A, member 6C	12.1714	32.1737	5.65852	34.0531	1.31662	0.00084178	2.30221	1.09847e-08	1	1
Tnnt1	troponin T1, skeletal, slow	233.333	178.723	5.33796	34.9824	-0.381487	0.0188505	2.30075	3.53107e-11		1
Cd48	CD48 antigen	14.1855	39.5031	8.4537	47.0915	1.39882	6.36692e-05	2.28463	6.9883e-11	1	1
Slc6a4	solute carrier family 6 (neurotransmitter transporter, serotonin), member 4	3.33125	146.641	6.67054	38.2203	4.90617	1.38619e-37	2.28316	1.40627e-10	1	1
Fcer1g	Fc receptor, IgE, high affinity I, gamma polypeptide	115.297	229.49	44.3701	220.752	0.986408	4.26045e-13	2.27293	2.90057e-44	1	1
Lgals3	lectin, galactose binding, soluble 3	18.3353	73.9298	51.6086	251.814	1.90499	1.81693e-13	2.25446	1.53027e-33	1	1
Ctss	cathepsin S	1366.77	3290.56	623.067	2946.53	1.26716	8.73593e-190	2.23914	0	1	1
Slc17a6	solute carrier family 17 (sodium-dependent inorganic phosphate cotransporter), member 6	2948.01	2832.73	491.982	2319.78	-0.0563699	0.338605	2.23387	0		1
Myo1f	myosin IF	71.7319	154.672	33.1265	160.811	1.09169	2.68483e-10	2.2233	1.69409e-30	1	1
Gal	galanin	48.5658	76.5822	5.32642	31.8407	0.637628	0.0383238	2.22062	1.06574e-08	1	1
Hs3st3b1	heparan sulfate (glucosamine) 3-O-sulfotransferase 3B1	62.4357	61.6508	10.2589	54.1467	-0.0151533	0.975031	2.21867	1.25091e-12		1
Slc43a3	solute carrier family 43, member 3	24.4957	30.0701	22.1185	107.995	0.275626	0.531496	2.20836	1.50147e-17		1
Glra1	glycine receptor, alpha 1 subunit	96.1788	82.7195	28.8572	140.262	-0.208164	0.485774	2.20678	6.0378e-23		1
Ccl9	chemokine (C-C motif) ligand 9	19.0102	63.3737	9.18184	48.0988	1.66	3.67438e-08	2.20188	7.4409e-11	1	1
Adgre1	adhesion G protein-coupled receptor E1	146.4	258.523	48.2801	228.207	0.814038	4.94364e-09	2.2008	4.56531e-41	1	1
Fcgr4	Fc receptor, IgG, low affinity IV	2.70222	16.1632	2.12993	14.959	2.10485	0.000227113	2.19662	5.76802e-05	1	1
Hvcn1	hydrogen voltage-gated channel 1	58.1895	144.053	26.7975	128.13	1.29062	4.44851e-13	2.19285	5.01152e-26	1	1
Cdhr1	cadherin-related family member 1	642.753	298.78	9.90476	53.3269	-1.10178	1.17958e-31	2.18748	2.778e-15	-1	1
Glra3	glycine receptor, alpha 3 subunit	697.234	613.439	36.6781	173.3	-0.182665	0.0664157	2.1765	2.73318e-40		1
Npas1	neuronal PAS domain protein 1	184.942	182.543	4.25777	27.2463	-0.0190359	0.950868	2.17555	6.74268e-09		1
Sult1c2	sulfotransferase family, cytosolic, 1C, member 2	2.35369	19.4272	2.11735	14.7133	2.47394	8.14604e-06	2.17437	6.26803e-05	1	1
F2rl2	coagulation factor II (thrombin) receptor-like 2	28.2255	27.9895	0	7.15674	-0.01039	0.989717	2.16588	0.000298572		1
Sertm1	serine rich and transmembrane domain containing 1	939.738	806.899	30.6781	145.086	-0.2186	0.00727388	2.16315	1.28924e-35		1
Pde11a	phosphodiesterase 11A	160.433	143.074	8.47468	44.5712	-0.160793	0.511026	2.15	5.40432e-12		1
Cd300c2	CD300C molecule 2	45.2088	118.966	18.3312	86.7585	1.37358	2.28524e-11	2.14757	3.89527e-18	1	1
Slamf6	SLAM family member 6	6.13773	10.9094	2.12889	14.7213	0.716156	0.30356	2.13607	0.000117113		1
Enc1	ectodermal-neural cortex 1	18217.5	15886.9	256.992	1137.8	-0.196464	1.08918e-10	2.13562	2.76874e-242		1
Rtl1	retrotransposon Gaglike 1	36.9617	51.6254	1.41541	13.1344	0.474713	0.234486	2.13401	3.07929e-05		1
C130060K24Rik	RIKEN cDNA C130060K24 gene	27.6101	27.397	0.713474	9.68094	-0.00979306	0.990215	2.12931	0.00014884		1
Blnk	B cell linker	152.141	180.959	13.0897	63.5472	0.24911	0.204768	2.12856	1.2365e-15		1
Naip2	NLR family, apoptosis inhibitory protein 2	29.1762	55.8954	10.9713	53.017	0.9059	0.00240369	2.1207	2.44792e-11	1	1
Plau	plasminogen activator, urokinase	56.2839	93.0095	24.3019	110.967	0.707417	0.00131469	2.11842	7.30615e-21	1	1
Csf3r	colony stimulating factor 3 receptor (granulocyte)	106.915	224.913	34.8258	157.107	1.06407	1.43693e-12	2.11834	1.20668e-29	1	1
Lilr4b	leukocyte immunoglobulin-like receptor, subfamily B, member 4B	1.33077	15.4921	3.17342	18.4044	2.55749	1.63651e-05	2.1157	5.45664e-05	1	1
Glipr1	GLI pathogenesis-related 1 (glioma)	21.5315	31.929	3.49503	20.9808	0.544301	0.214524	2.11234	2.83384e-06		1
Igsf6	immunoglobulin superfamily, member 6	10.3694	28.0865	6.32481	32.5523	1.31795	0.00170533	2.11101	1.79475e-07	1	1
Magel2	melanoma antigen, family L, 2	213.273	262.145	10.2536	51.2285	0.298386	0.0585807	2.10938	1.20128e-13		1
Cybb	cytochrome b-245, beta polypeptide	22.1607	78.5637	32.147	142.791	1.75747	1.11103e-12	2.10562	1.85158e-23	1	1
Ccer2	coiled-coil glutamate-rich protein 2	53.052	38.5127	3.52123	21.2344	-0.449837	0.200262	2.09958	1.13988e-06		1
Il1a	interleukin 1 alpha	14.0856	25.4267	2.11527	14.6452	0.796376	0.0962783	2.09315	4.60225e-05	1	1
Tox3	TOX high mobility group box family member 3	393.722	395.68	14.8152	70.0804	0.00777618	0.97163	2.08954	7.46013e-18		1
Slc5a8	solute carrier family 5 (iodide transporter), member 8	3.02807	3.62961	2.85598	16.6059	0.178395	0.87393	2.08753	0.000238686		1
Cbln4	cerebellin 4 precursor protein	490.836	466.64	25.776	116.009	-0.0726868	0.625448	2.08379	4.61955e-27		1
Baiap3	BAI1-associated protein 3	1419.13	1723.87	116.255	499.378	0.28163	9.02167e-06	2.08375	1.39536e-97		1
Met	met proto-oncogene	308.161	283.152	11.6617	56.335	-0.120928	0.485573	2.08042	9.87451e-15		1
Sall3	spalt like transcription factor 3	195.449	160.247	14.7723	68.9213	-0.283766	0.186316	2.07606	3.78624e-15		1
Tnmd	tenomodulin	17.6836	18.1753	1.04558	10.3305	0.0315836	0.971213	2.07116	0.000283446		1
Ngb	neuroglobin	249.472	290.937	18.0106	82.186	0.219728	0.192463	2.07111	8.85059e-19		1
D430019H16Rik	RIKEN cDNA D430019H16 gene	4108.68	4123.1	77.8152	334.152	0.00620287	0.94106	2.06594	1.02874e-76		1
Zfp831	zinc finger protein 831	923.264	765.007	1.75905	17.2034	-0.269391	0.00178761	2.06471	9.92501e-07		1
Crym	crystallin, mu	1650.14	1712.74	1.07073	15.2748	0.0542795	0.593808	2.0611	2.25128e-06		1
Ptafr	platelet-activating factor receptor	40.2483	60.4709	10.5585	49.5716	0.575205	0.0738807	2.05665	3.28381e-10		1
Igfbpl1	insulin-like growth factor binding protein-like 1	42.5641	39.7913	5.2939	27.8897	-0.0935913	0.864875	2.05593	4.25795e-07		1
Ptpn6	protein tyrosine phosphatase, non-receptor type 6	87.4064	156.685	35.0512	149.507	0.833163	5.46042e-07	2.04889	1.79157e-27	1	1
Ccl28	chemokine (C-C motif) ligand 28	29.9637	80.0512	4.21795	23.1331	1.38438	4.69091e-07	2.03751	8.18e-07	1	1
Dock2	dedicator of cyto-kinesis 2	112.034	206.044	44.6813	187.569	0.87279	1.23749e-09	2.02861	6.87823e-34	1	1
Gpr183	G protein-coupled receptor 183	27.4018	46.3822	9.53805	43.818	0.726888	0.0308625	2.02371	2.81553e-09	1	1
Ddn	dendrin	21089.3	19118.9	13.3903	66.2917	-0.140561	1.36828e-05	2.01874	3.25782e-18		1
Rasgrf2	RAS protein-specific guanine nucleotide-releasing factor 2	4917.1	4617.85	171.941	702.22	-0.0893652	0.0773148	2.01577	2.8514e-140		1
Ip6k3	inositol hexaphosphate kinase 3	19.4312	34.7816	6.73343	32.2425	0.793532	0.0520123	2.01123	4.27296e-07	1	1
Samsn1	SAM domain, SH3 domain and nuclear localization signals, 1	33.2316	57.9181	11.3275	50.4429	0.776342	0.00923519	2.01044	2.09499e-10	1	1
Ccl5	chemokine (C-C motif) ligand 5	2.04139	20.7091	1.41437	10.2865	2.69522	2.6429e-06	2.00765	0.000660062	1	1
Camkv	CaM kinase-like vesicle-associated	11083.5	10425	125.99	513.688	-0.0874544	0.0170377	2.00624	4.74008e-114		1
Ifi209	interferon activated gene 209	2.33101	15.3879	1.77371	11.7772	2.13459	0.000494482	1.99965	0.000707175	1	1
Ppp1r3a	protein phosphatase 1, regulatory (inhibitor) subunit 3A	17.8741	5.5843	0	5.2881	-1.49244	0.0102467	1.99433	0.00228834	-1	1
Ccl12	chemokine (C-C motif) ligand 12	7.15153	22.9955	3.17446	17.2115	1.52871	0.00164923	1.98072	7.21932e-05	1	1
Rxrg	retinoid X receptor gamma	393.685	378.382	8.08386	39.0314	-0.0566516	0.758175	1.97959	8.11397e-11		1
Kcnj4	potassium inwardly-rectifying channel, subfamily J, member 4	2413.28	2295.42	4.93664	29.1268	-0.0717122	0.334407	1.97434	3.55394e-09		1
Scml4	Scm polycomb group protein like 4	127.619	128.948	8.51242	39.0975	0.0172085	0.963222	1.96896	1.11478e-09		1
Krt9	keratin 9	270.96	276.956	1.04662	11.8273	0.0317604	0.896086	1.95007	4.56938e-05		1
Asb10	ankyrin repeat and SOCS box-containing 10	5.39087	10.5076	1.07073	8.71563	0.819579	0.255817	1.94614	0.00162382		1
Irf8	interferon regulatory factor 8	94.8655	173.466	35.9185	142.975	0.858439	1.40071e-07	1.94406	8.50707e-25	1	1
Cpne4	copine IV	2269.56	1933.83	37.9897	152.904	-0.229889	2.91792e-05	1.93799	4.23351e-35		1
Csf2rb	colony stimulating factor 2 receptor, beta, low-affinity (granulocyte-macrophage)	28.1671	49.1968	10.5082	44.9812	0.770004	0.021972	1.92912	1.09006e-08	1	1
Gm4951	predicted gene 4951	6.69897	29.5825	4.96076	23.057	1.93292	1.17231e-05	1.92878	1.49926e-05	1	1
Sst	somatostatin	2444.72	2588.85	64.6606	251.885	0.0828496	0.676925	1.91303	6.68232e-32		1
Mx1	MX dynamin-like GTPase 1	5.06946	34.2599	2.85285	15.0631	2.47127	8.99476e-08	1.91114	0.000175053	1	1
Stk32b	serine/threonine kinase 32B	145.579	141.383	11.23	47.6307	-0.0412605	0.900871	1.90612	7.93945e-11		1
Tlr1	toll-like receptor 1	11.0442	36.9203	4.20746	20.2952	1.62221	5.32114e-05	1.90254	2.73544e-05	1	1
Cnih3	cornichon family AMPA receptor auxiliary protein 3	1454.36	1452.49	58.0258	222.196	-0.00133719	0.992296	1.90121	2.25639e-46		1
Scn9a	sodium channel, voltage-gated, type IX, alpha	198.653	264.112	10.5658	45.319	0.410409	0.00504098	1.9012	2.951e-11		1
Ugt1a7c	UDP glucuronosyltransferase 1 family, polypeptide A7C	11.6822	14.1511	2.83187	15.005	0.246208	0.743663	1.89953	0.000265409		1
Oprm1	opioid receptor, mu 1	83.6399	73.704	4.59092	22.6552	-0.175493	0.662695	1.89744	3.79302e-06		1
Gbx1	gastrulation brain homeobox 1	28.9502	40.6735	1.41437	10.5521	0.472915	0.286418	1.89482	0.000384557		1
Chrm3	cholinergic receptor, muscarinic 3, cardiac	1400.68	1282.08	30.6959	120.556	-0.126588	0.0853008	1.89378	1.83411e-27		1
Bcl11b	B cell leukemia/lymphoma 11B	3001.53	2731.74	30.0443	118.308	-0.134809	0.0144923	1.8847	2.23204e-27		1
Slit1	slit guidance ligand 1	2163.38	2060.28	50.3995	192.095	-0.0689237	0.39042	1.87988	1.39716e-40		1
Acp7	acid phosphatase 7, tartrate resistant	36.9932	37.6699	0.356216	6.86497	0.0250463	0.969043	1.86969	0.00139812		1
Ntsr1	neurotensin receptor 1	305.849	286.359	0.713474	10.0307	-0.0938228	0.620602	1.86963	0.000172143		1
Lcp2	lymphocyte cytosolic protein 2	68.9892	101.941	18.6234	72.8309	0.553896	0.0180044	1.86892	3.80853e-13		1
Cd14	CD14 antigen	42.0085	72.2414	25.1034	95.2584	0.760582	0.0026612	1.86274	5.76151e-15	1	1
5430427O19Rik	RIKEN cDNA 5430427O19 gene	9.36471	15.4314	2.14042	12.091	0.643543	0.314889	1.86217	0.000799883		1
Chil1	chitinase-like 1	241.881	389.151	179.851	656.216	0.684504	5.59698e-12	1.85913	5.86298e-85	1	1
Crh	corticotropin releasing hormone	68.8394	67.6168	2.47357	14.3675	-0.02586	0.957766	1.85287	7.10139e-05		1
Egr2	early growth response 2	549.728	301.161	3.54534	19.7537	-0.865815	7.25417e-18	1.85278	2.01849e-06	-1	1
Chsy3	chondroitin sulfate synthase 3	257.395	216.223	3.90156	20.243	-0.248765	0.150823	1.84923	2.32101e-06		1
Gpr149	G protein-coupled receptor 149	137.246	132.875	3.186	17.1234	-0.0429915	0.899195	1.83647	1.48404e-05		1
Slc15a3	solute carrier family 15, member 3	38.6723	115.841	27.8452	103.412	1.54593	6.18339e-13	1.83644	3.39702e-16	1	1
Fibcd1	fibrinogen C domain containing 1	780.376	771.199	22.1877	85.1675	-0.0168005	0.912017	1.83527	3.60768e-19		1
Mcoln3	mucolipin 3	0.683503	4.28006	4.2347	18.2984	1.35511	0.0826081	1.83232	0.000894269	1	1
S1pr3	sphingosine-1-phosphate receptor 3	246.382	271.265	97.5546	350.565	0.138835	0.365465	1.83217	9.97476e-52		1
Gpr26	G protein-coupled receptor 26	6156.18	5038.87	221.447	794.442	-0.28727	6.66111e-07	1.83121	3.09669e-112		1
Zbtb7c	zinc finger and BTB domain containing 7C	161.268	163.943	20.0693	76.1823	0.0253657	0.93652	1.82931	1.37822e-14		1
Wisp2	WNT1 inducible signaling pathway protein 2	3.6571	3.64352	4.55423	19.7617	-0.0171393	0.989833	1.82867	0.000497203		1
Calcr	calcitonin receptor	60.29	96.1013	8.52395	34.7087	0.664406	0.00571771	1.82582	4.95369e-08	1	1
Laptm5	lysosomal-associated protein transmembrane 5	751.964	1086.3	241.215	858.186	0.530621	4.47124e-17	1.82479	5.79301e-126		1
Pgam2	phosphoglycerate mutase 2	85.134	118.592	1.0592	9.73497	0.472697	0.0531215	1.8198	0.000401576		1
Arhgap36	Rho GTPase activating protein 36	254.986	349.2	22.6299	84.6662	0.451905	0.000268188	1.81912	1.61789e-17		1
Ido2	indoleamine 2,3-dioxygenase 2	44.2308	42.4861	1.74751	11.2618	-0.0527973	0.927447	1.8184	0.000370104		1
Sh2d6	SH2 domain containing 6	14.4749	16.1169	2.81616	14.0817	0.145922	0.846089	1.81765	0.000396175		1
Irs4	insulin receptor substrate 4	237.615	346.451	7.73918	33.2219	0.544211	8.12643e-05	1.81475	1.45035e-08		1
Cdh9	cadherin 9	548.89	574.703	17.228	66.4774	0.0665236	0.632871	1.81416	2.95491e-15		1
Mmp19	matrix metallopeptidase 19	21.4457	29.675	21.5036	79.5993	0.436639	0.310244	1.81353	2.05988e-10		1
Gpr179	G protein-coupled receptor 179	50.0468	60.6224	17.2877	64.8809	0.269393	0.420887	1.81277	3.17509e-11		1
Treml2	triggering receptor expressed on myeloid cells-like 2	12.0487	31.2925	5.30022	22.5016	1.28342	0.00158484	1.81097	2.64531e-05	1	1
Kcnc2	potassium voltage gated channel, Shaw-related subfamily, member 2	4217.4	2981.39	179.717	635.6	-0.498965	4.93691e-31	1.80973	4.97096e-112		1
Popdc3	popeye domain containing 3	31.1671	24.7333	0.713474	7.44645	-0.318898	0.575367	1.80915	0.00205105		1
Lmx1b	LIM homeobox transcription factor 1 beta	24.2568	32.7176	11.6743	44.9051	0.409038	0.357708	1.80823	1.35647e-07		1
Stk32c	serine/threonine kinase 32C	3084.76	2764.53	93.7178	333.311	-0.157283	0.00338242	1.80335	2.64884e-64		1
Tlr7	toll-like receptor 7	77.5302	120.228	29.8881	108.381	0.626354	0.0016297	1.80078	1.68537e-17	1	1
Pak6	p21 protein (Cdc42/Rac)-activated kinase 6	1946.72	1800.71	54.3903	194.733	-0.111248	0.0885948	1.79986	5.04425e-40		1
Bcl3	B cell leukemia/lymphoma 3	6.69897	18.4172	6.69465	26.7883	1.2858	0.00904187	1.79873	2.28605e-05	1	1
Basp1	brain abundant, membrane attached signal protein 1	6870.75	6734.52	203.536	710.245	-0.0282629	0.689955	1.79139	6.87001e-119		1
Aif1	allograft inflammatory factor 1	81.7897	162.414	26.1679	94.5452	0.976995	7.22258e-08	1.78851	9.57914e-16	1	1
Zcchc12	zinc finger, CCHC domain containing 12	2760.59	3171.8	236.369	818.702	0.200837	4.89243e-05	1.78553	5.2647e-132		1
Ano7	anoctamin 7	10.6546	19.6613	0.689361	6.91104	0.804222	0.177843	1.78396	0.00397718		1
Gfra1	glial cell line derived neurotrophic factor family receptor alpha 1	1379.87	1575.49	132.61	456.848	0.191968	0.0021793	1.77064	6.39492e-79		1
Grem2	gremlin 2, DAN family BMP antagonist	804.449	862.007	47.575	167.152	0.100167	0.337354	1.76592	6.30641e-32		1
Cyp4f18	cytochrome P450, family 4, subfamily f, polypeptide 18	1.33077	5.5843	2.80775	12.7986	1.31303	0.0858833	1.75936	0.00306353	1	1
Slc22a3	solute carrier family 22 (organic cation transporter), member 3	97.5818	102.485	1.41437	10.2443	0.071277	0.846458	1.75893	0.000451596		1
Nr2e1	nuclear receptor subfamily 2, group E, member 1	360.73	327.054	1.05815	10.3485	-0.139875	0.368534	1.75867	0.00027994		1
Vwc2l	von Willebrand factor C domain-containing protein 2-like	428.445	428.973	19.7571	71.7894	0.00353962	0.988995	1.75399	1.12156e-14		1
Pik3cg	phosphatidylinositol-4,5-bisphosphate 3-kinase catalytic subunit gamma	96.7484	144.162	30.3774	105.445	0.569517	0.00137335	1.74566	1.13218e-17		1
Cd86	CD86 antigen	47.7299	92.1819	18.7388	66.4895	0.930458	5.7784e-05	1.74513	2.44096e-11	1	1
Slitrk6	SLIT and NTRK-like family, member 6	202.233	175.503	10.2494	39.1016	-0.202827	0.299448	1.74203	4.73236e-09		1
Pirb	paired Ig-like receptor B	6.73497	14.4994	4.93247	20.0575	0.963503	0.0932153	1.74071	0.000284512	1	1
Fndc9	fibronectin type III domain containing 9	106.855	137.007	2.83187	14.6553	0.357244	0.129462	1.73607	9.03004e-05		1
Cd300lf	CD300 molecule like family member F	2.6613	8.89005	7.02466	26.5105	1.29513	0.0421473	1.73481	0.000143828	1	1
Otp	orthopedia homeobox	44.6331	63.5553	0	5.32612	0.502285	0.133301	1.73313	0.00406336		1
Cnr2	cannabinoid receptor 2 (macrophage)	5.33617	18.0985	3.86278	16.9177	1.48863	0.00929453	1.73082	0.00112136	1	1
Pld4	phospholipase D family, member 4	191.876	330.232	76.2469	256.557	0.777605	5.95088e-11	1.72914	3.30076e-36	1	1
Aspg	asparaginase	73.4652	131.249	55.7711	187.765	0.824328	2.11641e-06	1.72654	1.00596e-25	1	1
Fcgr3	Fc receptor, IgG, low affinity III	226.145	367.976	83.7473	280.243	0.696766	7.36423e-09	1.72352	1.81552e-36	1	1
Pax8	paired box 8	4.36772	5.92206	4.9356	19.3118	0.340649	0.703001	1.72002	0.000615445		1
Kcnj2	potassium inwardly-rectifying channel, subfamily J, member 2	669.566	747.853	81.0158	271.062	0.160854	0.0989212	1.71745	1.56415e-44		1
Gabrq	gamma-aminobutyric acid (GABA) A receptor, subunit theta	248.411	333.427	35.2407	119.46	0.424624	0.00059788	1.71085	2.9087e-21		1
Rasal3	RAS protein activator like 3	51.5221	93.3295	18.0065	62.4724	0.840898	0.000334039	1.7064	1.63477e-10	1	1
Spi1	spleen focus forming virus (SFFV) proviral integration oncogene	59.0633	97.8989	20.4412	70.4303	0.718454	0.00172914	1.70632	1.75668e-11	1	1
Havcr2	hepatitis A virus cellular receptor 2	66.7854	132.447	25.4481	86.5187	0.97661	2.68082e-07	1.70574	3.90491e-14	1	1
Ankrd63	ankyrin repeat domain 63	1040.51	872.32	6.34997	27.2402	-0.253337	0.0011428	1.70549	2.02927e-07		1
Ptprc	protein tyrosine phosphatase, receptor type, C	115.248	227.086	68.2592	226.296	0.971513	3.5998e-12	1.70482	1.65134e-30	1	1
Nlrp1b	NLR family, pyrin domain containing 1B	11.4241	28.1395	3.89843	16.568	1.19773	0.0110962	1.70381	0.000553994	1	1
Siglec1	sialic acid binding Ig-like lectin 1, sialoadhesin	9.17492	22.6504	8.79942	31.8587	1.19362	0.00781196	1.69907	1.30345e-05	1	1
Ifi207	interferon activated gene 207	4.34505	34.3185	8.83194	31.591	2.60004	3.14703e-09	1.69256	1.24253e-05	1	1
Hcrtr1	hypocretin (orexin) receptor 1	69.2877	73.9379	8.1216	30.4099	0.0918601	0.820084	1.69191	1.33759e-06		1
Parvg	parvin, gamma	141.237	171.691	23.227	78.8417	0.277907	0.199865	1.68425	5.96256e-13		1
Fyb	FYN binding protein	75.598	130.438	35.3403	117.101	0.776681	0.000281474	1.68078	1.27915e-14	1	1
Arhgap25	Rho GTPase activating protein 25	245.591	227.253	26.8373	90.0102	-0.11021	0.560643	1.68046	2.04618e-16		1
Cybrd1	cytochrome b reductase 1	75.1995	110.057	41.6819	136.414	0.545599	0.00721053	1.67649	1.22533e-18		1
Gpr65	G-protein coupled receptor 65	5.78476	10.5042	4.5773	17.823	0.737848	0.268607	1.67522	0.00081341		1
Sfrp5	secreted frizzled-related sequence protein 5	93.3131	125.916	31.4104	104.023	0.42312	0.0667664	1.6702	5.97555e-14		1
Cpne7	copine VII	2021.15	1939.32	13.3652	48.9301	-0.0587002	0.491039	1.66987	2.36009e-11		1
Htr7	5-hydroxytryptamine (serotonin) receptor 7	402.041	370.967	32.8154	108.267	-0.115637	0.43638	1.66645	1.4259e-19		1
Ms4a7	membrane-spanning 4-domains, subfamily A, member 7	7.40491	16.1024	7.39659	26.5667	0.991043	0.0578686	1.66638	7.87962e-05	1	1
Fbxo40	F-box protein 40	26.9763	13.1239	9.48983	33.3936	-0.957704	0.0238604	1.66223	1.06538e-05	-1	1
Il21r	interleukin 21 receptor	29.9642	46.4496	13.0928	44.6473	0.611677	0.0647838	1.66097	1.23719e-07	1	1
Ern2	endoplasmic reticulum (ER) to nucleus signalling 2	8.50521	14.4783	0.357258	5.03238	0.688828	0.337378	1.65108	0.0130042		1
Cckbr	cholecystokinin B receptor	1259.33	924.139	25.3558	84.6641	-0.444548	1.27307e-10	1.64645	3.73921e-17		1
Ldb2	LIM domain binding 2	1195.61	1158.23	60.5305	193.72	-0.0450893	0.663155	1.64321	1.53296e-34		1
Igsf1	immunoglobulin superfamily, member 1	543.23	611.781	115.446	364.163	0.17212	0.0928689	1.64112	3.93175e-51		1
Aldh1b1	aldehyde dehydrogenase 1 family, member B1	253.253	255.137	16.8435	56.9282	0.0111712	0.968951	1.63949	6.7908e-11		1
Hgf	hepatocyte growth factor	158.284	156.67	5.60925	22.1617	-0.0124692	0.970415	1.63784	9.6673e-06		1
Tlr6	toll-like receptor 6	15.8421	14.4209	3.186	13.3681	-0.118117	0.883184	1.63763	0.00163875		1
Tbxas1	thromboxane A synthase 1, platelet	57.7281	99.1653	33.8997	108.748	0.767559	0.000694004	1.63671	8.6856e-14	1	1
Zbp1	Z-DNA binding protein 1	5.06058	19.0822	4.62552	17.5693	1.65133	0.00184779	1.63505	0.00102396	1	1
Tifab	TRAF-interacting protein with forkhead-associated domain, family member B	65.2683	90.2372	18.7503	61.4529	0.460741	0.0578686	1.63426	2.75438e-10		1
Kcnip2	Kv channel-interacting protein 2	3391.84	2943.35	57.5437	183.458	-0.203991	5.7784e-05	1.63301	2.38368e-34		1
1810011H11Rik	RIKEN cDNA 1810011H11 gene	13.8051	16.1743	2.81616	12.1571	0.21117	0.770836	1.63272	0.00192671		1
Cd4	CD4 antigen	182.264	198.31	1.0592	8.73753	0.123176	0.606349	1.62988	0.00134659		1
Ncf2	neutrophil cytosolic factor 2	36.2871	69.1925	16.2306	53.409	0.907023	0.000451559	1.62932	6.30927e-09	1	1
Hcls1	hematopoietic cell specific Lyn substrate 1	97.4775	162.404	45.8076	145.04	0.728663	7.45812e-06	1.62916	1.87926e-20	1	1
Adam33	a disintegrin and metallopeptidase domain 33	119.004	96.5316	4.22004	17.6113	-0.298002	0.253257	1.62663	7.93267e-05		1
Atg9b	autophagy related 9B	154.341	163.783	18.7178	61.5372	0.0854709	0.749376	1.62452	5.51305e-11		1
Tmem26	transmembrane protein 26	23.5366	30.2786	2.14042	10.3965	0.347954	0.517049	1.61831	0.0023704		1
Esr1	estrogen receptor 1 (alpha)	142.292	186.172	11.997	40.7579	0.386855	0.0326224	1.61709	2.02274e-08		1
Btk	Bruton agammaglobulinemia tyrosine kinase	29.3941	47.4261	10.5469	35.7956	0.667239	0.0596768	1.61411	4.05826e-06	1	1
Cd109	CD109 antigen	61.7557	86.106	48.5199	151.509	0.470471	0.0400119	1.61049	3.60196e-18		1
Tmem176a	transmembrane protein 176A	313.783	425.711	107.289	329.697	0.437845	2.77881e-05	1.60586	8.55772e-43		1
Necab2	N-terminal EF-hand calcium binding protein 2	1816.5	1682.84	65.2116	202.199	-0.109439	0.114857	1.59871	1.46753e-35		1
Nptx2	neuronal pentraxin 2	1106.22	873.003	25.7456	82.8717	-0.340422	1.77502e-06	1.59863	2.57345e-16		1
Sctr	secretin receptor	11.5059	8.97646	4.27139	16.2761	-0.31061	0.699333	1.59766	0.00235571		1
Tph2	tryptophan hydroxylase 2	28.036	223.525	23.5717	74.4512	2.93936	4.19999e-47	1.59716	6.80039e-12	1	1
BC035947	cDNA sequence BC035947	85.469	52.7284	7.81465	27.2821	-0.681129	0.0126752	1.59419	1.14998e-05	-1	1
Ncf4	neutrophil cytosolic factor 4	13.7507	29.913	6.33739	22.2959	1.04744	0.012708	1.58639	0.000197903	1	1
Pou6f2	POU domain, class 6, transcription factor 2	111.116	94.2648	6.68207	24.0965	-0.233382	0.384844	1.58448	1.24571e-05		1
Cd37	CD37 antigen	88.8143	135.559	30.7924	95.1644	0.60423	0.00131469	1.583	5.40639e-14	1	1
Thsd7b	thrombospondin, type I, domain containing 7B	245.662	239.075	19.0111	60.8735	-0.0391348	0.871478	1.58074	3.38996e-11		1
Ttn	titin	44.9054	32.8816	14.8247	47.1914	-0.428535	0.23609	1.57276	2.97665e-07		1
Gm6970	histone cluster 1, H1b pseudogene	14.1086	27.2577	1.76009	8.72358	0.896099	0.0593928	1.57236	0.00508065	1	1
Kcnv1	potassium channel, subfamily V, member 1	2201.69	1917	3.87744	18.0207	-0.19839	0.00170659	1.56914	2.77169e-05		1
Scn3a	sodium channel, voltage-gated, type III, alpha	1602.16	1532.47	80.3641	242.423	-0.0622562	0.543073	1.56638	3.10602e-37		1
Lmo3	LIM domain only 3	3500.89	3496.43	58.4907	178.536	-0.000763832	0.993595	1.56623	2.73479e-32		1
Tmem106a	transmembrane protein 106A	22.8213	38.8889	17.3286	54.1447	0.730927	0.0366684	1.56457	1.59694e-07	1	1
Flnc	filamin C, gamma	79.7885	98.1926	82.9437	247.809	0.295759	0.171521	1.5641	1.28263e-26		1
Hexb	hexosaminidase B	2404.64	3554.43	1068.02	3129.76	0.563875	5.17985e-44	1.55086	8.08897e-267		1
Lck	lymphocyte protein tyrosine kinase	45.2492	55.1413	4.96812	18.0927	0.278427	0.494587	1.55043	0.00027942		1
Cxcl16	chemokine (C-X-C motif) ligand 16	30.2396	79.4599	37.0071	111.14	1.34974	1.31869e-08	1.55031	2.69792e-13	1	1
Csf2rb2	colony stimulating factor 2 receptor, beta 2, low-affinity (granulocyte-macrophage)	24.8854	41.4166	7.0886	23.7146	0.708629	0.0516186	1.5441	8.85714e-05	1	1
Fam19a2	family with sequence similarity 19, member A2	1685.05	1615.19	72.9738	217.023	-0.0602629	0.488212	1.54271	1.83416e-35		1
Tnfaip8l2	tumor necrosis factor, alpha-induced protein 8-like 2	31.3127	55.5615	12.0064	38.0101	0.797915	0.0119123	1.53949	3.8787e-06	1	1
Stra6l	STRA6-like	4.09634	8.60578	2.78051	11.2879	0.850386	0.266362	1.53878	0.0103797		1
Cpne6	copine VI	4475.43	4236.2	147.375	431.58	-0.0784674	0.121503	1.53673	6.44269e-69		1
Capg	capping protein (actin filament), gelsolin-like	41.8808	91.9723	61.7355	181.367	1.10315	8.62834e-08	1.53513	1.21418e-19	1	1
Cd53	CD53 antigen	174.402	240.191	70.5202	207.291	0.460875	0.000830161	1.53402	4.9163e-26		1
Emx2	empty spiracles homeobox 2	232.926	194.463	0.34468	6.2434	-0.258431	0.144201	1.53251	0.00535416		1
Prkg2	protein kinase, cGMP-dependent, type II	420.471	382.925	26.4308	80.1471	-0.13327	0.343424	1.53044	4.39773e-14		1
Zfhx3	zinc finger homeobox 3	560.915	501.569	98.0187	286.631	-0.159187	0.209893	1.52895	2.64069e-34		1
Tnnt2	troponin T2, cardiac	157.024	124.605	5.65012	20.3032	-0.330755	0.11477	1.52652	5.32608e-05		1
Slfn8	schlafen 8	21.1965	62.4356	11.976	37.4106	1.5024	3.13186e-07	1.52622	3.25822e-06	1	1
Endou	endonuclease, polyU-specific	116.673	99.6116	32.8091	97.3466	-0.22552	0.339874	1.52525	1.55854e-13		1
Mafb	v-maf musculoaponeurotic fibrosarcoma oncogene family, protein B (avian)	350.202	397.262	52.6459	154.464	0.182894	0.216537	1.52393	3.38204e-21		1
Npy1r	neuropeptide Y receptor Y1	688.54	729.444	31.8086	95.2363	0.0846892	0.460311	1.52246	6.84886e-17		1
Hpgds	hematopoietic prostaglandin D synthase	188.405	267.32	62.1178	181.062	0.502335	0.000163502	1.51917	1.77448e-23		1
Themis2	thymocyte selection associated family member 2	22.0971	38.7746	12.6727	39.0975	0.772783	0.0288396	1.51486	4.6186e-06	1	1
H2-Ob	histocompatibility 2, O region beta locus	16.4756	23.1309	5.64699	18.982	0.456787	0.381755	1.51173	0.000663483		1
Prss30	protease, serine 30	13.1172	13.5435	0.356216	4.38478	0.0426634	0.964951	1.50679	0.0232413		1
Cyth4	cytohesin 4	292.029	329.832	85.7828	246.122	0.176358	0.19502	1.50473	2.25313e-31		1
Alk	anaplastic lymphoma kinase	198.662	194.862	14.8362	45.7448	-0.0256483	0.928644	1.50323	1.8817e-08		1
Gpr156	G protein-coupled receptor 156	27.4476	31.3421	9.79573	30.9634	0.186969	0.730627	1.50081	6.1093e-05		1
Cngb1	cyclic nucleotide gated channel beta 1	30.8735	49.2199	6.73238	22.1658	0.650983	0.0680203	1.50039	0.000190908	1	1
Nckap1l	NCK associated protein 1 like	335.786	491.936	118.71	338.62	0.55184	6.76412e-08	1.49798	8.32144e-38		1
Fam46c	family with sequence similarity 46, member C	102.149	186.24	102.746	293.042	0.85185	1.57435e-07	1.49665	2.14457e-24	1	1
Tlr9	toll-like receptor 9	31.6388	40.4807	10.9535	33.7713	0.344769	0.390122	1.49652	1.26931e-05		1
Il1rapl2	interleukin 1 receptor accessory protein-like 2	137.743	129.333	3.5181	14.0997	-0.0878361	0.782916	1.49362	0.000588965		1
Socs3	suppressor of cytokine signaling 3	80.0515	78.5536	22.6561	66.4933	-0.0243855	0.955372	1.48847	6.14724e-09		1
Slc17a8	solute carrier family 17 (sodium-dependent inorganic phosphate cotransporter), member 8	141.31	154.746	4.20746	16.0505	0.131539	0.628357	1.48768	0.000308247		1
Isg15	ISG15 ubiquitin-like modifier	20.481	104.743	17.646	52.1038	2.27678	1.05949e-18	1.48555	1.24205e-07	1	1
Krt77	keratin 77	227.568	250.705	2.11422	10.5922	0.139839	0.495177	1.48483	0.00148487		1
Bid	BH3 interacting domain death agonist	265.312	319.833	43.8894	125.514	0.26913	0.0496118	1.48349	3.8475e-18		1
Qrfpr	pyroglutamylated RFamide peptide receptor	87.5193	78.1328	0.356216	5.30009	-0.162976	0.644472	1.48062	0.0116085		1
Grm5	glutamate receptor, metabotropic 5	7044.52	6551.51	281.042	787.585	-0.103414	0.0419442	1.4791	1.18278e-99		1
Gabre	gamma-aminobutyric acid (GABA) A receptor, subunit epsilon	53.9985	92.6501	9.11686	28.8291	0.768152	0.00285394	1.47673	2.15577e-05	1	1
Plcb2	phospholipase C, beta 2	90.8777	106.214	17.6848	52.248	0.224007	0.425948	1.47449	5.16577e-08		1
Tlr13	toll-like receptor 13	57.0167	108.307	28.897	83.0573	0.907815	1.39008e-05	1.47347	6.97364e-11	1	1
Lrfn2	leucine rich repeat and fibronectin type III domain containing 2	586.783	480.264	20.8929	61.531	-0.286804	0.00615648	1.46812	4.49155e-11		1
Cx3cr1	chemokine (C-X3-C motif) receptor 1	1167.52	1445.7	341.28	945.74	0.308891	5.79354e-07	1.46654	3.50692e-97		1
Tekt5	tektin 5	249.07	233.059	48.6971	137.384	-0.0952124	0.623444	1.46556	1.73047e-18		1
H2-Oa	histocompatibility 2, O region alpha locus	6.77121	15.3952	2.11735	8.72162	1.04586	0.0881627	1.46308	0.0138976	1	1
Nek10	NIMA (never in mitosis gene a)- related kinase 10	165.607	179.069	12.3762	37.5227	0.113918	0.625866	1.46155	4.03131e-07		1
Shisa3	shisa family member 3	83.5277	30.826	9.19129	28.0494	-1.3954	1.24086e-07	1.45344	3.82775e-05	-1	1
Tmie	transmembrane inner ear	189.282	213.198	81.063	224.714	0.170409	0.347503	1.45207	4.00449e-24		1
Cpxm2	carboxypeptidase X 2 (M14 family)	70.2658	69.2852	40.8709	114.248	-0.0168735	0.967108	1.44994	5.54331e-13		1
Fam181a	family with sequence similarity 181, member A	45.9188	64.0068	14.0263	41.4214	0.468069	0.151034	1.4492	4.61321e-06		1
Cdh6	cadherin 6	243.325	186.455	26.1763	74.4573	-0.3764	0.0454595	1.44523	3.07801e-10		1
Slc6a11	solute carrier family 6 (neurotransmitter transporter, GABA), member 11	8814.11	8527.88	1718	4676.15	-0.0466277	0.340701	1.44475	0		1
Tshz2	teashirt zinc finger family member 2	1652.92	1412.64	157.581	430.739	-0.224629	0.0012585	1.43883	2.00266e-52		1
Hmox1	heme oxygenase 1	94.1278	167.663	82.2134	224.789	0.820994	6.01286e-07	1.43499	7.15432e-21	1	1
Abcc3	ATP-binding cassette, sub-family C (CFTR/MRP), member 3	73.4705	88.5278	20.1332	57.0821	0.264066	0.349296	1.43284	3.81926e-08		1
Mc4r	melanocortin 4 receptor	64.1865	62.3259	1.76009	8.42778	-0.038582	0.940331	1.43272	0.00652296		1
Cntn5	contactin 5	225.568	229.33	20.7125	59.3385	0.0264398	0.92595	1.42915	2.35713e-09		1
Chrna6	cholinergic receptor, nicotinic, alpha polypeptide 6	79.9701	80.5819	8.46211	25.887	0.0122215	0.977495	1.42838	4.32465e-05		1
Car5b	carbonic anhydrase 5b, mitochondrial	103.393	115.042	40.9495	112.384	0.150966	0.55953	1.42184	2.11418e-13		1
Rab7b	RAB7B, member RAS oncogene family	45.335	61.8375	29.6462	81.8359	0.435924	0.138361	1.4192	2.92354e-09		1
Ebi3	Epstein-Barr virus induced gene 3	14.045	26.3191	4.58988	15.1091	0.839806	0.0794612	1.41811	0.00337007	1	1
Hk3	hexokinase 3	40.5323	56.033	16.1583	45.9364	0.451279	0.157535	1.41707	1.62039e-06		1
Stc1	stanniocalcin 1	134.878	120.621	9.91734	29.6263	-0.157287	0.549234	1.41666	1.08474e-05		1
Kcng1	potassium voltage-gated channel, subfamily G, member 1	879.979	760.621	4.23157	16.3442	-0.208875	0.0207531	1.41651	0.000238458		1
Icam5	intercellular adhesion molecule 5, telencephalin	3651.85	3624.05	9.89114	31.8828	-0.0104389	0.933054	1.41163	8.86207e-07		1
Atf3	activating transcription factor 3	71.2071	64.9767	44.6907	121.456	-0.126462	0.708126	1.40865	2.33473e-12		1
Ptx3	pentraxin related gene	8.7628	6.97494	4.60037	14.6252	-0.280831	0.744402	1.40548	0.00784831		1
Efcab10	EF-hand calcium binding domain 10	34.499	39.4897	6.02627	18.7583	0.187272	0.700327	1.40539	0.000782943		1
Ctsd	cathepsin D	4113.3	7172.94	3669.68	9716.76	0.801991	4.06742e-102	1.40519	0	1	1
St8sia6	ST8 alpha-N-acetyl-neuraminide alpha-2,8-sialyltransferase 6	167.979	209.851	58.8972	158.654	0.322204	0.0498713	1.405	5.97982e-18		1
Grp	gastrin releasing peptide	165.15	162.546	9.19233	27.4759	-0.0222743	0.944712	1.39312	2.0738e-05		1
Ngef	neuronal guanine nucleotide exchange factor	6810.12	6122.01	218.371	576.422	-0.152755	3.82957e-05	1.39245	7.00552e-80		1
Osmr	oncostatin M receptor	138.702	216.427	97.9337	259.892	0.63877	1.86491e-05	1.39205	7.89425e-23	1	1
H2-Q2	histocompatibility 2, Q region locus 2	34.6302	47.2472	2.11631	8.78164	0.434982	0.287804	1.39122	0.00867408		1
Wdfy4	WD repeat and FYVE domain containing 4	81.8629	103.484	23.6	64.7246	0.334326	0.189564	1.39029	2.07482e-08		1
Spp1	secreted phosphoprotein 1	443.551	532.078	608.289	1595.25	0.262625	0.00175456	1.39018	1.57817e-112		1
Oxgr1	oxoglutarate (alpha-ketoglutarate) receptor 1	11.3696	13.8417	1.04558	5.61191	0.254396	0.757748	1.38876	0.0304015		1
Lpo	lactoperoxidase	28.5741	44.0557	44.8438	119.493	0.599294	0.0519412	1.38777	7.29458e-11	1	1
Cyba	cytochrome b-245, alpha polypeptide	85.9526	168.381	81.021	214.757	0.950912	1.96523e-08	1.3868	2.48321e-18	1	1
A630001G21Rik	RIKEN cDNA A630001G21 gene	13.4566	16.8142	5.64803	17.1774	0.295871	0.645562	1.38561	0.00266088		1
Gldn	gliomedin	63.3087	77.0142	6.00425	18.7323	0.276767	0.39942	1.38366	0.000520865		1
Il2rg	interleukin 2 receptor, gamma chain	8.65432	16.1236	7.74967	22.7913	0.783348	0.171306	1.38201	0.00230462	1	1
Pou3f1	POU domain, class 3, transcription factor 1	455.546	439.489	27.5581	75.0752	-0.0515835	0.782815	1.37982	2.38931e-11		1
Apbb1ip	amyloid beta (A4) precursor protein-binding, family B, member 1 interacting protein	125.83	216.265	48.8992	129.851	0.775381	9.24292e-08	1.3784	1.33439e-15	1	1
Gm765	predicted gene 765	92.5177	61.5393	1.78316	8.12805	-0.578476	0.0329098	1.37625	0.00847956	-1	1
Sstr1	somatostatin receptor 1	343.135	330.537	18.6664	51.752	-0.0535454	0.77937	1.37509	9.64538e-09		1
Gem	GTP binding protein (gene overexpressed in skeletal muscle)	91.973	72.8478	9.13152	26.6167	-0.33199	0.228496	1.36769	6.88783e-05		1
Iigp1	interferon inducible GTPase 1	43.9187	107.677	31.0385	82.4437	1.27188	1.85685e-09	1.36759	1.00446e-09	1	1
Neurl3	neuralized E3 ubiquitin protein ligase 3	22.4501	44.1571	11.6628	32.4202	0.932612	0.00525871	1.36709	7.10139e-05	1	1
Cd1d1	CD1d1 antigen	24.7496	20.8668	6.0032	18.0847	-0.237414	0.689575	1.36646	0.00232705		1
2210011C24Rik	RIKEN cDNA 2210011C24 gene	5.7712	12.7332	4.24415	13.5103	0.973665	0.131304	1.36589	0.0126964		1
Cox8b	cytochrome c oxidase subunit VIIIb	5.03767	18.4746	8.85814	24.9518	1.60428	0.00146034	1.36542	0.00137564	1	1
Epsti1	epithelial stromal interaction 1 (breast)	16.3711	41.79	8.1216	23.3948	1.27605	0.000505549	1.36335	0.000663483	1	1
Chrm1	cholinergic receptor, muscarinic 1, CNS	4658.15	3960.37	14.8026	43.1325	-0.233193	6.35379e-08	1.35817	3.08765e-08		1
Tagap	T cell activation Rho GTPase activating protein	17.9286	23.6682	5.26561	16.138	0.37918	0.511787	1.35669	0.00419501		1
Pstpip1	proline-serine-threonine phosphatase-interacting protein 1	39.0164	45.5215	12.3196	34.0671	0.215732	0.60164	1.35552	3.9242e-05		1
Cnmd	chondromodulin	35.9836	47.7873	42.2066	110.465	0.394647	0.217422	1.35537	2.60092e-10		1
Skap1	src family associated phosphoprotein 1	50.2955	45.3689	1.41437	6.93708	-0.144563	0.767597	1.35514	0.0154974		1
Caps2	calcyphosphine 2	10.0482	10.497	6.70618	19.3618	0.0559927	0.951695	1.35514	0.00321505		1
Jsrp1	junctional sarcoplasmic reticulum protein 1	59.6282	54.5465	0.713474	5.33211	-0.125658	0.78627	1.35491	0.0221396		1
Aldh3b2	aldehyde dehydrogenase 3 family, member B2	38.7092	50.4615	1.42591	6.919	0.371556	0.409479	1.35368	0.0173299		1
Dleu7	deleted in lymphocytic leukemia, 7	141.277	139.385	13.0163	36.2736	-0.01845	0.956912	1.34998	4.18813e-06		1
Sncg	synuclein, gamma	165.922	188.974	75.4149	194.439	0.186314	0.315371	1.34846	1.00339e-19		1
Apoc1	apolipoprotein C-I	18.3991	40.2049	21.8283	57.7597	1.06421	0.001135	1.34833	1.33605e-06	1	1
Baiap2l2	BAI1-associated protein 2-like 2	37.8123	38.6536	2.12784	8.45381	0.0325758	0.960295	1.34573	0.0128311		1
Itgam	integrin alpha M	173.727	229.205	55.3613	142.426	0.361439	2.0935e-06	1.34502	1.02241e-51		1
Pycard	PYD and CARD domain containing	66.6435	97.536	29.8807	78.4927	0.536256	0.026111	1.34116	1.22433e-08		1
Tox2	TOX high mobility group box family member 2	940.234	939.017	116.762	298.918	-0.00101993	0.995287	1.34069	1.4466e-32		1
Zfp92	zinc finger protein 92	156.333	157.898	13.7057	37.6922	0.01706	0.957718	1.33917	2.67606e-06		1
Pax7	paired box 7	38.6316	34.9611	4.19593	13.4082	-0.139817	0.788478	1.33704	0.00392998		1
Oas1c	2'-5' oligoadenylate synthetase 1C	27.6108	35.9955	9.18079	25.6734	0.365645	0.419222	1.33305	0.000547009		1
Lgals3bp	lectin, galactoside-binding, soluble, 3 binding protein	406.712	1411.96	401.005	1009.52	1.79344	3.99278e-160	1.3299	2.41855e-83	1	1
Vsx2	visual system homeobox 2	10.3879	8.86947	2.12993	7.81633	-0.197774	0.828689	1.3295	0.0298179		1
Abi3	ABI gene family, member 3	94.6	110.612	26.8688	69.9147	0.224242	0.393484	1.32915	1.54884e-08		1
Frmpd3	FERM and PDZ domain containing 3	1368.38	1228.63	142.695	361.55	-0.153633	0.029724	1.32897	1.87209e-43		1
Vav1	vav 1 oncogene	78.7116	121.461	31.4303	81.3027	0.6186	0.0017577	1.32892	8.5875e-10	1	1
Cd33	CD33 antigen	251.927	385.303	99.5	251.993	0.611102	1.5568e-08	1.32797	2.7688e-26	1	1
Myh15	myosin, heavy chain 15	37.8535	51.5513	12.7251	34.3108	0.437541	0.219859	1.32494	7.45354e-05		1
Lsp1	lymphocyte specific 1	116.063	169.452	45.1381	115.498	0.540489	0.00212599	1.3244	2.02407e-12		1
Slfn9	schlafen 9	16.815	43.9906	7.44064	21.0067	1.31745	0.000339288	1.3184	0.00150599	1	1
Inpp5d	inositol polyphosphate-5-phosphatase D	329.992	446.078	97.9514	246.804	0.434164	1.59361e-05	1.3184	2.90094e-27		1
Zfp474	zinc finger protein 474	13.8549	17.4474	7.02675	19.9112	0.307949	0.635653	1.31808	0.00350074		1
Ddx60	DEAD (Asp-Glu-Ala-Asp) box polypeptide 60	31.3766	85.9327	21.4595	55.787	1.4171	9.09371e-09	1.31708	7.95765e-07	1	1
Htr4	5 hydroxytryptamine (serotonin) receptor 4	132.221	125.718	5.99271	18.1208	-0.0689914	0.831684	1.31642	0.000653473		1
Ifit1	interferon-induced protein with tetratricopeptide repeats 1	69.9575	230.924	69.2545	174.882	1.70226	5.42522e-29	1.31549	3.8639e-17	1	1
Rac2	RAS-related C3 botulinum substrate 2	46.7331	90.3787	25.7833	66.6194	0.922108	0.000198628	1.3146	3.1459e-07	1	1
Pappa2	pappalysin 2	91.4036	80.0919	4.89474	15.375	-0.187422	0.581825	1.3141	0.00184668		1
Ccdc88b	coiled-coil domain containing 88B	84.7406	109.627	22.8603	59.3206	0.367743	0.104383	1.31256	7.2379e-08		1
Chrnb3	cholinergic receptor, nicotinic, beta polypeptide 3	106.494	102.084	7.77274	22.2059	-0.0598191	0.864895	1.311	0.000266102		1
Serpine1	serine (or cysteine) peptidase inhibitor, clade E, member 1	40.2611	42.7308	7.03829	20.0014	0.0842026	0.870646	1.30779	0.00105715		1
Hck	hemopoietic cell kinase	51.9388	79.9097	20.1259	52.1661	0.606366	0.0221451	1.30578	2.13506e-06	1	1
Crabp1	cellular retinoic acid binding protein I	35.848	38.2847	0.357258	4.03298	0.0905001	0.881503	1.30515	0.0408628		1
Gpsm3	G-protein signalling modulator 3 (AGS3-like, C. elegans)	26.9083	39.6992	13.009	34.7406	0.532499	0.191601	1.30431	0.000234783		1
Sh3bp2	SH3-domain binding protein 2	85.8592	110.674	39.4325	99.6572	0.362887	0.0928689	1.30315	5.88043e-11		1
Oacyl	O-acyltransferase like	32.6388	46.084	4.25882	13.1043	0.484412	0.210416	1.30206	0.00505949		1
Vgf	VGF nerve growth factor inducible	3854.92	3418.03	301.627	746.532	-0.172567	0.0132614	1.30139	1.11364e-60		1
Alb	albumin	7.90232	7.01061	0	17.9699	-0.0622094	0.963222	1.29955	0.0675412		1
Pif1	PIF1 5'-to-3' DNA helicase	11.112	8.27585	0.34468	3.42949	-0.377877	0.655306	1.29885	0.063854		1
Pmfbp1	polyamine modulated factor 1 binding protein 1	20.9204	22.6789	3.186	10.3965	0.114278	0.872232	1.29501	0.0143553		1
Chrna3	cholinergic receptor, nicotinic, alpha polypeptide 3	83.1067	80.359	33.555	84.3043	-0.0464113	0.897644	1.29361	1.41168e-09		1
Adcy7	adenylate cyclase 7	291.483	345.355	100.865	249.134	0.245951	0.0448342	1.29218	1.22016e-25		1
Npy5r	neuropeptide Y receptor Y5	121.602	118.771	5.60085	16.9097	-0.0326448	0.928541	1.29131	0.00106723		1
Gpr34	G protein-coupled receptor 34	338.08	402.635	89.7198	222.024	0.251797	0.0287563	1.28981	5.21965e-24		1
Tmem179	transmembrane protein 179	2879.97	2900.6	234.782	576.12	0.0107232	0.916684	1.28759	4.56399e-60		1
Klhl6	kelch-like 6	36.5266	78.9521	35.6787	89.0389	1.07915	7.00724e-06	1.28596	9.96204e-09	1	1
Il2rb	interleukin 2 receptor, beta chain	5.67582	13.4471	2.10269	7.53261	1.06038	0.105353	1.28527	0.0391989		1
A730017C20Rik	RIKEN cDNA A730017C20 gene	1275.59	1481.53	194.697	476.902	0.216124	0.00071455	1.285	2.3378e-51		1
Lrrc25	leucine rich repeat containing 25	11.044	16.4982	4.61399	13.4262	0.521359	0.393336	1.28426	0.0112132		1
Htr3a	5-hydroxytryptamine (serotonin) receptor 3A	168.35	173.882	2.12784	8.87576	0.0481477	0.873565	1.28361	0.00904314		1
BC049352	cDNA sequence BC049352	25.2159	27.3006	2.14146	7.77428	0.111756	0.8647	1.28225	0.0215932		1
Hfe2	hemochromatosis type 2 (juvenile)	13.3795	18.8336	2.11839	7.74815	0.442604	0.527914	1.28115	0.0336397		1
Gna14	guanine nucleotide binding protein, alpha 14	11.7182	9.55833	3.49712	10.9201	-0.25837	0.75836	1.28097	0.0237695		1
Rxfp3	relaxin family peptide receptor 3	103.688	103.863	7.05295	20.0615	0.00529803	0.990578	1.28034	0.000607489		1
Mki67	antigen identified by monoclonal antibody Ki 67	50.7804	74.3711	15.5171	40.0148	0.54044	0.0448342	1.27943	1.5513e-05		1
Pnoc	prepronociceptin	201.114	226.113	39.1999	97.5548	0.167117	0.371852	1.27879	1.28992e-11		1
Pnma1	paraneoplastic antigen MA1	93.1091	126.774	5.9686	17.4392	0.441481	0.0560179	1.27704	0.00112567		1
Tnfrsf1b	tumor necrosis factor receptor superfamily, member 1b	127.934	136.573	55.4494	135.818	0.0935409	0.717669	1.27078	2.42664e-13		1
Gm17732		29.1715	30.5489	2.80567	9.36313	0.0652038	0.921791	1.2688	0.0153523		1
Nxph2	neurexophilin 2	68.8179	67.4531	0	3.45748	-0.0274271	0.959346	1.26379	0.0494683		1
Ghsr	growth hormone secretagogue receptor	25.1208	29.9604	1.0592	5.33015	0.242615	0.682414	1.26343	0.0397376		1
Smpdl3b	sphingomyelin phosphodiesterase, acid-like 3B	68.6092	86.218	16.4369	42.0891	0.32422	0.287205	1.26056	2.19052e-05		1
Itk	IL2 inducible T cell kinase	14.0447	16.7284	4.9702	14.0477	0.231122	0.741675	1.25934	0.0108534		1
Bin2	bridging integrator 2	97.165	135.784	30.5481	75.7303	0.477296	0.0282279	1.25896	4.55899e-08		1
Mcub	mitochondrial calcium uniporter dominant negative beta subunit	42.7955	44.5161	12.3668	31.8586	0.0514128	0.92595	1.25729	0.000242169		1
Il1rl2	interleukin 1 receptor-like 2	19.7661	36.8595	11.2835	29.0608	0.853926	0.0187512	1.25714	0.00044427	1	1
Prph	peripherin	52.4188	51.2825	8.07969	21.808	-0.0290156	0.95735	1.25476	0.00112591		1
Csf1r	colony stimulating factor 1 receptor	2517.45	3148.94	903.053	2154.78	0.323434	2.14442e-11	1.25397	2.94436e-131		1
P2ry6	pyrimidinergic receptor P2Y, G-protein coupled, 6	44.181	67.2022	16.9241	42.5931	0.592721	0.0378319	1.25135	2.3035e-05	1	1
Gbp2	guanylate binding protein 2	96.0346	197.504	95.4278	228.853	1.03075	8.54252e-12	1.25111	3.28484e-18	1	1
Mrgpre	MAS-related GPR, member E	306.83	312.353	65.1183	157.577	0.0264895	0.897644	1.25094	2.0827e-17		1
Ada	adenosine deaminase	11.0169	13.2314	5.21843	14.905	0.225216	0.78595	1.24793	0.0184505		1
AB124611	cDNA sequence AB124611	6.76232	11.571	7.07706	18.6942	0.666073	0.302467	1.24738	0.00819476		1
Oasl2	2'-5' oligoadenylate synthetase-like 2	94.0195	394.749	98.6807	236.536	2.04981	4.96294e-54	1.24733	1.35873e-19	1	1
Ppef1	protein phosphatase with EF hand calcium-binding domain 1	20.8438	18.4088	0	2.82393	-0.164835	0.836291	1.24701	0.0743635		1
Scn3b	sodium channel, voltage-gated, type III, beta	4226.8	3775.59	136.989	327.419	-0.161547	0.000648579	1.24475	6.55972e-40		1
Crtac1	cartilage acidic protein 1	1352.2	1325.04	91.0681	218.928	-0.0284007	0.784414	1.24376	8.16379e-27		1
Bmp3	bone morphogenetic protein 3	667.573	619.505	7.34627	21.2665	-0.105956	0.396628	1.24234	0.000239841		1
Prss12	protease, serine 12 neurotrypsin (motopsin)	471.672	467.473	3.49399	12.1891	-0.0122425	0.950657	1.24211	0.00335568		1
Rnf138rt1	ring finger protein 138, retrogene 1	17.394	19.4907	5.27924	14.6672	0.148195	0.832307	1.23848	0.00974514		1
Ptpn20	protein tyrosine phosphatase, non-receptor type 20	13.8231	21.4136	0.34468	3.42949	0.598387	0.306039	1.23814	0.0679752		1
Mal2	mal, T cell differentiation protein 2	4821.35	4728.64	120.807	287.737	-0.0274694	0.713778	1.23493	7.92753e-35		1
Lat2	linker for activation of T cells family, member 2	47.6607	90.1308	34.588	83.2768	0.898043	9.45479e-05	1.23283	4.79699e-08	1	1
Aim2	absent in melanoma 2	44.2039	64.2939	23.1934	56.7123	0.530967	0.0738807	1.23115	5.86324e-06		1
Vstm5	V-set and transmembrane domain containing 5	258.671	296.086	38.2047	91.6905	0.194197	0.211865	1.22933	4.69127e-11		1
Efcab6	EF-hand calcium binding domain 6	190.542	176.971	4.98487	14.6312	-0.103724	0.676308	1.22484	0.00256182		1
Bdh2	3-hydroxybutyrate dehydrogenase, type 2	35.2412	57.0091	27.0384	65.4758	0.668394	0.0275807	1.22441	4.13374e-06	1	1
Fermt3	fermitin family member 3	89.6477	137.831	38.0589	90.9716	0.616375	0.00077582	1.22254	1.20308e-09	1	1
Aox4	aldehyde oxidase 4	37.713	30.8589	2.10373	7.5666	-0.275161	0.586223	1.22064	0.0277958		1
Tnfrsf13b	tumor necrosis factor receptor superfamily, member 13b	28.4205	40.2354	9.54959	24.3822	0.485499	0.229862	1.2182	0.00146991		1
Mn1	meningioma 1	1102.68	824.01	67.3646	159.261	-0.417978	1.70202e-07	1.21666	2.52425e-18		1
Sstr2	somatostatin receptor 2	587	436.284	17.6596	43.9076	-0.426998	1.39303e-05	1.21618	7.69286e-07		1
Phf11b	PHD finger protein 11B	1.63839	13.3378	3.49399	10.3325	2.14849	0.00101406	1.21274	0.0500574	1	1
Plppr1	phospholipid phosphatase related 1	246.654	240.82	13.448	33.7453	-0.0332121	0.891793	1.2078	2.12898e-05		1
Dmrtb1	DMRT-like family B with proline-rich C-terminal, 1	11.4381	16.4224	4.219	11.9234	0.474689	0.463077	1.20746	0.0226516		1
Lypd6b	LY6/PLAUR domain containing 6B	337.641	379.685	38.4361	91.2774	0.169217	0.222335	1.20735	3.38996e-11		1
Psrc1	proline/serine-rich coiled-coil 1	161.691	152.794	2.11527	8.17412	-0.0803155	0.772376	1.20461	0.0159872		1
Slc7a3	solute carrier family 7 (cationic amino acid transporter, y+ system), member 3	293.623	302.368	36.5722	86.6843	0.0424165	0.838634	1.20264	2.0013e-10		1
Cd44	CD44 antigen	158.278	188.701	310.13	715.221	0.252906	0.0828315	1.20225	5.74792e-42		1
Col25a1	collagen, type XXV, alpha 1	2196.51	2032.87	91.9483	214.499	-0.109906	0.177603	1.20126	8.97829e-24		1
Aplnr	apelin receptor	16.9059	6.93869	16.9829	40.7183	-1.1129	0.0239562	1.19661	0.000809601	-1	1
Ccdc3	coiled-coil domain containing 3	337.532	284.25	149.537	344.19	-0.245395	0.0409558	1.19539	1.55601e-28		1
Cd72	CD72 antigen	21.142	32.91	16.1226	38.9613	0.603509	0.131806	1.194	0.000298232		1
Gpr6	G protein-coupled receptor 6	219.759	202.785	1.05711	5.92765	-0.113937	0.602545	1.1932	0.0282909		1
Rprm	reprimo, TP53 dependent G2 arrest mediator candidate	944.449	1002.82	21.14	51.6064	0.0870849	0.370839	1.19147	9.49829e-08		1
Pik3r5	phosphoinositide-3-kinase regulatory subunit 5	100.913	90.8013	15.1127	37.0473	-0.14825	0.64219	1.19112	6.02624e-05		1
Sftpc	surfactant associated protein C	18.5216	14.5463	2.85702	8.70364	-0.316674	0.66348	1.18383	0.0418082		1
Myo1g	myosin IG	14.1083	22.7145	8.11847	20.2911	0.63929	0.183171	1.18335	0.00486279		1
Lilra5	leukocyte immunoglobulin-like receptor, subfamily A (with TM domain), member 5	6.382	11.5922	2.11631	6.81889	0.7377	0.302207	1.1832	0.0607775		1
Sfrp2	secreted frizzled-related protein 2	39.4241	44.7653	14.1395	34.1593	0.179984	0.68371	1.18267	0.000330765		1
Kcnt2	potassium channel, subfamily T, member 2	1002.48	929.834	21.8294	52.7574	-0.106417	0.338902	1.18145	1.29906e-07		1
Mt2	metallothionein 2	952.241	1561.71	1577.64	3568.92	0.712114	7.94549e-42	1.17797	3.73108e-145	1	1
Elfn1	leucine rich repeat and fibronectin type III, extracellular 1	783.151	774.143	47.6107	110.173	-0.0157217	0.915829	1.1767	1.36089e-13		1
Trpv6	transient receptor potential cation channel, subfamily V, member 6	43.3252	31.3109	1.05815	5.04241	-0.455262	0.28728	1.17631	0.0531395		1
Psd4	pleckstrin and Sec7 domain containing 4	34.3862	47.7427	13.0467	31.709	0.458188	0.232221	1.17567	0.000771896		1
Sdcbp2	syndecan binding protein (syntenin) 2	16.5027	18.2194	3.88898	10.93	0.130157	0.867794	1.17497	0.0285042		1
Dpy19l2	dpy-19-like 2 (C. elegans)	11.4108	11.877	2.83187	8.42984	0.0505724	0.957974	1.17463	0.0454386		1
Ptpro	protein tyrosine phosphatase, receptor type, O	1313.81	1185.74	124.542	282.517	-0.14659	0.0412501	1.17115	5.98691e-30		1
Gm7361	predicted gene 7361	10.0122	13.1523	2.8172	8.44379	0.345742	0.658351	1.16942	0.0491366		1
Fam111a	family with sequence similarity 111, member A	57.1397	76.1185	26.0243	60.4996	0.405404	0.129557	1.169	2.25342e-06		1
Tmem173	transmembrane protein 173	86.2483	108.988	37.0543	85.1777	0.331986	0.156854	1.16822	4.13321e-08		1
Klhl41	kelch-like 41	13.5744	11.8837	2.11631	6.93904	-0.166876	0.847222	1.16808	0.058087		1
Pon3	paraoxonase 3	59.3078	85.1083	74.138	167.725	0.510502	0.0264548	1.16338	2.77991e-11		1
Unc93b1	unc-93 homolog B1 (C. elegans)	331.184	493.695	178.32	401.197	0.574882	3.64571e-08	1.163	7.33806e-27		1
Tal1	T cell acute lymphocytic leukemia 1	121.824	115.759	32.1124	73.8518	-0.0739293	0.810836	1.16256	1.62549e-07		1
Gpx3	glutathione peroxidase 3	445.093	558.541	132.993	299.417	0.32722	0.000587444	1.1622	2.62206e-26		1
Abcg3	ATP binding cassette subfamily G member 3	7.71721	17.4997	5.26666	13.6458	1.04573	0.0560179	1.15929	0.022913	1	1
Lgals9	lectin, galactose binding, soluble 9	117.24	242.483	93.5878	211.031	1.04178	1.88534e-14	1.15893	1.14996e-16	1	1
Clec5a	C-type lectin domain family 5, member a	38.9895	78.4856	21.8032	50.6109	0.983014	0.000102546	1.15591	2.20806e-05	1	1
Slc30a3	solute carrier family 30 (zinc transporter), member 3	2006.62	1905.45	47.4796	109.239	-0.0741976	0.359568	1.15506	1.27131e-13		1
Lrrc6	leucine rich repeat containing 6 (testis)	153.857	170.977	10.2558	25.2936	0.153545	0.528795	1.1529	0.000437761		1
D630023F18Rik	RIKEN cDNA D630023F18 gene	89.3858	94.8261	7.77587	19.6416	0.0847157	0.82693	1.15076	0.002391		1
Olfml3	olfactomedin-like 3	482.046	641.994	221.198	492.424	0.412776	1.75635e-07	1.15068	1.744e-40		1
Fst	follistatin	82.8306	76.1481	3.17759	9.63693	-0.118153	0.76652	1.14944	0.0184625		1
Cela1	chymotrypsin-like elastase family, member 1	45.3308	57.2007	21.4323	49.8037	0.3224	0.376238	1.14925	8.50908e-05		1
Vash2	vasohibin 2	147.298	139.643	37.752	85.4794	-0.0737341	0.782411	1.14677	1.03432e-08		1
Npbwr1	neuropeptides B/W receptor 1	44.638	53.2401	1.05815	4.93827	0.250152	0.567868	1.14507	0.0568276		1
Evpl	envoplakin	189.998	174.106	20.4915	47.5975	-0.124687	0.593282	1.14362	5.66358e-06		1
Defb1	defensin beta 1	23.2014	19.0916	0	2.50819	-0.265046	0.694587	1.14326	0.104936		1
Rnf207	ring finger protein 207	171.472	182.349	14.5072	34.3769	0.0902749	0.722127	1.14302	6.85423e-05		1
Lrmp	lymphoid-restricted membrane protein	40.4551	55.0765	13.3893	31.5569	0.427958	0.21382	1.14111	0.000630379		1
Zfp804b	zinc finger protein 804B	81.4917	61.4323	3.53068	10.2845	-0.396909	0.218397	1.13983	0.0180345		1
Cntnap3	contactin associated protein-like 3	490.923	457.705	4.60037	13.3922	-0.0992071	0.487567	1.13903	0.00471684		1
Plin4	perilipin 4	37.0839	62.4037	41.9417	94.4413	0.728141	0.0114411	1.13761	1.88673e-06	1	1
Hmmr	hyaluronan mediated motility receptor (RHAMM)	22.7535	24.0572	2.83923	8.4659	0.0736702	0.926586	1.13673	0.0439353		1
Olfml1	olfactomedin-like 1	259.125	510.37	212.724	468.981	0.9738	2.95754e-27	1.13657	2.55316e-34	1	1
Kcns1	K+ voltage-gated channel, subfamily S, 1	271.756	251.199	38.85	87.3401	-0.112353	0.552962	1.13543	2.40749e-09		1
Cckar	cholecystokinin A receptor	22.5544	31.8822	1.04558	4.64856	0.48361	0.326587	1.13393	0.0703984		1
Irf5	interferon regulatory factor 5	85.0576	125.364	36.3271	81.4344	0.553509	0.00460326	1.13249	6.17279e-08		1
Myoc	myocilin	688.091	734.326	120.648	266.279	0.0944113	0.387716	1.13212	1.47577e-24		1
Ncf1	neutrophil cytosolic factor 1	160.097	197.222	61.7763	137.254	0.296953	0.0874825	1.13165	1.19645e-11		1
Ier5l	immediate early response 5-like	243.251	234.364	14.1101	33.4496	-0.0524355	0.848993	1.12868	0.00011384		1
Dlk2	delta like non-canonical Notch ligand 2	475.325	386.795	10.2641	25.2835	-0.295926	0.0230259	1.12808	0.000331586		1
Tmem176b	transmembrane protein 176B	554.373	771.668	377.693	826.517	0.477042	2.31551e-11	1.12791	1.93818e-56		1
Gpr1	G protein-coupled receptor 1	31.0093	25.687	1.04558	4.67852	-0.257907	0.654575	1.12791	0.0722199		1
Nlrp3	NLR family, pyrin domain containing 3	17.8019	36.7486	8.12264	19.6056	0.991206	0.0113902	1.12687	0.0072337	1	1
Slc16a3	solute carrier family 16 (monocarboxylic acid transporters), member 3	86.7495	78.8039	15.2155	35.236	-0.135364	0.711537	1.1254	0.000284097		1
Ctsh	cathepsin H	221.238	340.719	179.901	392.842	0.619172	1.06383e-08	1.12199	3.69589e-27	1	1
Ikzf1	IKAROS family zinc finger 1	116.012	156.837	39.9197	88.7374	0.429861	0.0242803	1.12172	3.39584e-08		1
Gmfg	glia maturation factor, gamma	6.41847	16.5299	3.16293	8.70158	1.19766	0.0396076	1.11498	0.0568815	1	1
Tgm3	transglutaminase 3, E polypeptide	69.903	73.8923	1.03404	4.9923	0.0791169	0.856658	1.11281	0.0590963		1
Tnfrsf11a	tumor necrosis factor receptor superfamily, member 11a, NFKB activator	137.544	147.708	37.3843	82.9175	0.10458	0.697892	1.11268	1.0469e-07		1
Clec18a	C-type lectin domain family 18, member A	86.2745	90.4116	10.5449	25.0057	0.0654491	0.861373	1.11073	0.00105695		1
Btc	betacellulin, epidermal growth factor family member	20.3407	18.7444	6.38562	15.6947	-0.112693	0.876407	1.11038	0.0187272		1
Zdhhc22	zinc finger, DHHC-type containing 22	2111.27	1713.45	158.834	344.634	-0.300334	2.32569e-08	1.10929	1.77604e-33		1
Rsad2	radical S-adenosyl methionine domain containing 2	44.6693	128.645	41.2754	90.5738	1.49732	1.44188e-14	1.10814	4.64488e-08	1	1
Klhl1	kelch-like 1	274.056	297.301	117.403	253.976	0.11645	0.490673	1.10341	3.1024e-18		1
C1ql1	complement component 1, q subcomponent-like 1	164.195	169.961	57.4022	125.002	0.0491521	0.852065	1.10143	1.60226e-10		1
Agmat	agmatine ureohydrolase (agmatinase)	28.3073	14.1338	7.05191	16.8216	-0.933452	0.0312613	1.09601	0.0138113	-1	1
Cacna1h	calcium channel, voltage-dependent, T type, alpha 1H subunit	1699.97	1543.98	75.1279	163.151	-0.137063	0.0586664	1.096	2.22299e-17		1
Hpgd	hydroxyprostaglandin dehydrogenase 15 (NAD)	154.83	200.207	167.61	359.223	0.367998	0.00948946	1.09511	8.8121e-23		1
Btbd16	BTB (POZ) domain containing 16	13.0445	23.7072	3.16293	8.7055	0.795009	0.131854	1.0946	0.0511527		1
Spn	sialophorin	5.69405	7.58581	5.67527	13.8061	0.331589	0.705733	1.0933	0.0456214		1
Upp1	uridine phosphorylase 1	40.446	27.3134	9.21331	21.5502	-0.542063	0.193557	1.09298	0.00703277		1
Glra2	glycine receptor, alpha 2 subunit	593.352	591.795	71.7828	154.775	-0.00246657	0.990215	1.09094	7.80003e-15		1
Slc38a4	solute carrier family 38, member 4	27.2842	37.5451	2.79205	8.09003	0.446865	0.317677	1.09059	0.0431808		1
Cd200r1	CD200 receptor 1	13.4295	12.9254	4.56368	11.5315	-0.0539807	0.952331	1.09051	0.0398814		1
Usp18	ubiquitin specific peptidase 18	19.8568	92.0375	27.8546	60.8835	2.13426	1.36172e-16	1.0904	1.52367e-05	1	1
Mt1	metallothionein 1	1697.11	2513.37	2130.29	4530.95	0.565499	7.55937e-28	1.08889	1.46654e-113		1
Klc3	kinesin light chain 3	55.8134	58.4107	17.9635	39.9527	0.0635652	0.88534	1.08615	0.000212468		1
Ang	angiogenin, ribonuclease, RNase A family, 5	24.514	36.6176	13.6878	30.9573	0.549821	0.171765	1.08578	0.00218313		1
Arhgap24	Rho GTPase activating protein 24	272.227	304.293	88.5151	189.181	0.160352	0.278913	1.08433	1.04142e-15		1
Lst1	leukocyte specific transcript 1	16.8695	24.0689	2.45995	7.21274	0.485992	0.379308	1.08174	0.0611696		1
Timp2	tissue inhibitor of metalloproteinase 2	9075.34	9289.95	1507.43	3189.57	0.0345677	0.449187	1.08124	2.94873e-183		1
Vstm2b	V-set and transmembrane domain containing 2B	731.765	712.164	78.4481	167.544	-0.0391039	0.789108	1.07797	1.56138e-15		1
Gpr165	G protein-coupled receptor 165	476.361	489.839	79.7975	170.551	0.0421462	0.829457	1.07738	2.13097e-13		1
A2ml1	alpha-2-macroglobulin like 1	160.759	161.504	12.0221	27.5519	0.00839867	0.979698	1.07413	0.000592581		1
Pik3ap1	phosphoinositide-3-kinase adaptor protein 1	62.7655	85.6612	27.4753	59.6403	0.443091	0.0849701	1.07379	1.54679e-05		1
Dct	dopachrome tautomerase	8.73124	23.1013	8.80991	20.215	1.26063	0.00811732	1.07316	0.015851	1	1
Chrna4	cholinergic receptor, nicotinic, alpha polypeptide 4	1576.98	1343.73	179.853	379.704	-0.229413	0.000581368	1.0717	1.36009e-31		1
Arhgdig	Rho GDP dissociation inhibitor (GDI) gamma	915.671	843.11	78.5055	167.292	-0.118723	0.229701	1.06965	3.97902e-16		1
C5ar1	complement component 5a receptor 1	16.7925	26.6913	8.76273	20.237	0.620795	0.208334	1.06654	0.0144736		1
Adamts19	a disintegrin-like and metallopeptidase (reprolysin type) with thrombospondin type 1 motif, 19	66.8212	22.068	3.17551	8.69156	-1.54623	1.22417e-06	1.06642	0.0402064	-1	1
Arhgap22	Rho GTPase activating protein 22	152.1	151.338	30.0328	64.6365	-0.00655253	0.984598	1.06526	1.66144e-06		1
Klhl14	kelch-like 14	115.881	87.1047	11.0027	24.9837	-0.405456	0.0995853	1.06479	0.00162191		1
Mchr1	melanin-concentrating hormone receptor 1	507.622	444.57	10.9241	25.517	-0.190612	0.144557	1.06466	0.000538335		1
Trib3	tribbles pseudokinase 3	10.4921	11.197	10.9241	24.4383	0.0878207	0.9202	1.06416	0.0118227		1
Ddit4l	DNA-damage-inducible transcript 4-like	467.489	450.286	38.4309	82.5719	-0.0526485	0.745787	1.06327	6.04328e-09		1
Ncapg	non-SMC condensin I complex, subunit G	13.6282	14.1009	3.84075	9.99865	0.0410125	0.965896	1.06262	0.0631811		1
Pla2g2f	phospholipase A2, group IIF	13.1534	9.87885	8.51555	19.3639	-0.361461	0.602545	1.06206	0.0217261		1
Gucy2f	guanylate cyclase 2f	38.3782	38.4553	5.64803	13.6559	0.00601661	0.992834	1.06174	0.0183859		1
Ms4a6b	membrane-spanning 4-domains, subfamily A, member 6B	31.5075	43.0519	13.0226	29.123	0.436124	0.31093	1.05782	0.00450917		1
Asb16	ankyrin repeat and SOCS box-containing 16	110.324	120.048	25.0154	53.8643	0.122136	0.677568	1.05677	2.1244e-05		1
Trpv3	transient receptor potential cation channel, subfamily V, member 3	36.7894	33.9405	7.38401	17.2335	-0.114468	0.835731	1.05243	0.0130519		1
Erv3	endogenous retroviral sequence 3	4.73449	10.2278	8.47886	19.0721	0.909065	0.158439	1.05125	0.0289914		1
Sox11	SRY (sex determining region Y)-box 11	630.892	560.499	85.6895	179.407	-0.169341	0.0929125	1.05026	2.66315e-16		1
Was	Wiskott-Aldrich syndrome	23.3017	37.5451	8.76064	19.9573	0.659836	0.102279	1.04842	0.0107862	1	1
Arl11	ADP-ribosylation factor-like 11	9.79039	23.9837	14.8435	32.0804	1.17887	0.00658436	1.04698	0.00412576	1	1
Apobec1	apolipoprotein B mRNA editing enzyme, catalytic polypeptide 1	43.6828	80.0251	52.8699	110.645	0.851086	0.000208456	1.0467	1.18909e-07	1	1
Acat3	acetyl-Coenzyme A acetyltransferase 3	61.8515	65.6672	15.1379	33.2118	0.083985	0.844624	1.04669	0.00097271		1
Asb11	ankyrin repeat and SOCS box-containing 11	62.7707	65.9003	6.70097	15.9183	0.071228	0.884677	1.0462	0.013023		1
B2m	beta-2 microglobulin	1504.59	3461.07	1567.73	3236.91	1.2009	1.50603e-174	1.04612	1.69756e-132	1	1
H2-Q6	histocompatibility 2, Q region locus 6	10.397	43.3143	13.7812	29.986	1.90718	2.41468e-07	1.04576	0.00393794	1	1
4930447C04Rik	RIKEN cDNA 4930447C04 gene	491.122	407.084	47.6012	100.293	-0.268975	0.0118879	1.04556	3.73425e-10		1
March10	membrane-associated ring finger (C3HC4) 10	30.7828	30.9447	2.80671	7.82832	0.00589309	0.993595	1.04518	0.0564675		1
Rassf4	Ras association (RalGDS/AF-6) domain family member 4	455.631	435.098	243.633	504.417	-0.0650083	0.645729	1.04488	1.47237e-30		1
Ctsz	cathepsin Z	750.051	1311.8	795.366	1640.45	0.805718	1.2984e-41	1.04429	7.75429e-74	1	1
Gpr83	G protein-coupled receptor 83	935.607	901.086	31.3412	67.175	-0.05307	0.641453	1.04304	6.67214e-08		1
Icam1	intercellular adhesion molecule 1	54.6679	97.1075	45.1308	94.4307	0.812139	0.000244761	1.04124	7.71156e-07	1	1
Plin5	perilipin 5	14.4526	14.5245	4.94713	11.8473	0.00581597	0.995013	1.0404	0.0465027		1
Plb1	phospholipase B1	33.8515	39.1051	6.70306	15.5866	0.20125	0.678502	1.04003	0.0162684		1
Epx	eosinophil peroxidase	7.73988	21.1433	7.75385	17.4813	1.29781	0.00741632	1.03963	0.0234665	1	1
March1	membrane-associated ring finger (C3HC4) 1	914.3	921.537	107.309	222.062	0.0123813	0.928487	1.03819	5.66058e-20		1
Adgrg2	adhesion G protein-coupled receptor G2	82.0564	72.6689	14.8509	32.3348	-0.169835	0.63328	1.03404	0.00112015		1
Nfam1	Nfat activating molecule with ITAM motif 1	74.7284	86.8099	24.3491	51.5925	0.209434	0.503997	1.03273	9.01155e-05		1
Cyp2e1	cytochrome P450, family 2, subfamily e, polypeptide 1	2.65686	6.57643	7.76538	17.1334	0.942662	0.193556	1.03184	0.0403033		1
Dnah7a	dynein, axonemal, heavy chain 7A	31.6292	40.1982	5.65644	13.4122	0.333863	0.472724	1.03173	0.0259437		1
Iqgap3	IQ motif containing GTPase activating protein 3	15.7694	29.3239	7.41549	16.7816	0.837192	0.0587819	1.03145	0.0213511	1	1
Nlrc5	NLR family, CARD domain containing 5	24.7819	66.9146	26.1699	55.2135	1.3776	5.05977e-06	1.03129	0.00045628	1	1
Slc24a4	solute carrier family 24 (sodium/potassium/calcium exchanger), member 4	742.26	638.141	57.4767	119.338	-0.215067	0.0638931	1.02959	1.20824e-10		1
Slfn2	schlafen 2	26.3022	69.1095	20.8005	44.0758	1.34908	1.07509e-06	1.02929	0.000428961	1	1
Srpx2	sushi-repeat-containing protein, X-linked 2	60.6339	50.9973	11.9802	26.305	-0.240806	0.520053	1.02912	0.00307533		1
Arhgap9	Rho GTPase activating protein 9	12.7596	17.4468	8.42959	18.7583	0.413159	0.480039	1.02849	0.0188415		1
Rtp4	receptor transporter protein 4	44.0087	114.186	34.853	72.731	1.3459	4.15545e-10	1.02785	7.91527e-06	1	1
Qpct	glutaminyl-peptide cyclotransferase (glutaminyl cyclase)	386.352	413.318	76.4836	157.885	0.096793	0.530207	1.02775	6.54258e-13		1
Gabrg3	gamma-aminobutyric acid (GABA) A receptor, subunit gamma 3	1053.05	1021.87	57.4452	119.168	-0.0418925	0.730066	1.026	7.99027e-12		1
Snx20	sorting nexin 20	15.7238	23.6571	6.34893	14.5951	0.545593	0.307578	1.02581	0.0326729		1
Myc	myelocytomatosis oncogene	77.666	89.4051	29.7415	61.8227	0.201744	0.48718	1.0215	1.82555e-05		1
Uox	urate oxidase	12.4063	16.7568	4.55423	10.942	0.395922	0.543815	1.02078	0.0552104		1
Col11a1	collagen, type XI, alpha 1	572.617	485.517	106.393	217.553	-0.235486	0.0280969	1.01864	1.93544e-16		1
Ptgs2	prostaglandin-endoperoxide synthase 2	537.187	400.25	16.8927	36.6094	-0.421482	0.00010149	1.01367	0.000104765		1
Irf4	interferon regulatory factor 4	14.2081	10.8459	4.62865	10.924	-0.34098	0.644919	1.01053	0.0667127		1
1700001L19Rik	RIKEN cDNA 1700001L19 gene	217.888	219.436	14.4852	31.2992	0.00923276	0.975431	1.00936	0.000527368		1
Sync	syncoilin	34.5395	39.5605	7.05927	15.9764	0.18777	0.70203	1.00911	0.0185113		1
Pcsk9	proprotein convertase subtilisin/kexin type 9	86.4147	92.7505	3.85333	10.0547	0.100406	0.788478	1.00883	0.0332366		1
Psmb8	proteasome (prosome, macropain) subunit, beta type 8 (large multifunctional peptidase 7)	56.2376	124.289	47.4912	97.0069	1.11799	4.45905e-08	1.00492	1.31235e-06	1	1
S100a1	S100 calcium binding protein A1	758.15	1028.18	633.23	1271.38	0.439016	1.99058e-10	1.00451	1.25404e-53		1
Galnt14	polypeptide N-acetylgalactosaminyltransferase 14	506.039	467.079	50.3755	103.021	-0.114136	0.37575	1.00435	8.34049e-10		1
1700040L02Rik	ciliary associated calcium binding coiled-coil 1	51.0973	54.1212	22.8613	47.5394	0.0799752	0.854937	1.00428	0.000288714		1
Dennd1c	DENN/MADD domain containing 1C	29.5794	36.2469	13.8221	29.2745	0.279777	0.558284	1.00367	0.00588186		1
Casp4	caspase 4, apoptosis-related cysteine peptidase	7.72632	15.0931	7.39763	16.2701	0.854355	0.129796	1.00195	0.0354668	1	1
Cobl	cordon-bleu WH2 repeat	2955.27	2318.07	131.914	266.134	-0.349042	1.40383e-13	1.00137	5.51399e-24		1
Hs3st2	heparan sulfate (glucosamine) 3-O-sulfotransferase 2	705.017	657.793	38.1061	78.1825	-0.099111	0.395938	1.00045	3.74873e-08		1
Gna15	guanine nucleotide binding protein, alpha 15	30.104	53.2746	13.4616	28.4512	0.792847	0.0127188	0.999641	0.00384695	1	1
Trh	thyrotropin releasing hormone	309.07	297.855	0.356216	3.75525	-0.0518163	0.808359	0.999423	0.0947678		1
Cd6	CD6 antigen	70.7043	42.7353	1.06969	4.36484	-0.710253	0.0234611	0.998951	0.103482	-1
Arhgap30	Rho GTPase activating protein 30	95.8786	119.734	42.6635	86.8064	0.315568	0.158538	0.998448	1.06003e-06		1
Oprk1	opioid receptor, kappa 1	494.979	551.077	33.6211	68.9614	0.156299	0.187375	0.997665	2.91293e-07		1
Plscr2	phospholipid scramblase 2	57.6102	70.2682	96.2092	193.675	0.27487	0.330251	0.997165	4.19876e-09		1
Mlxipl	MLX interacting protein-like	64.9291	76.6157	27.886	57.014	0.236398	0.433089	0.995191	6.23298e-05		1
Kcna4	potassium voltage-gated channel, shaker-related subfamily, member 4	775.766	790.615	71.8654	145.242	0.0289425	0.829457	0.9947	3.59449e-13		1
Igtp	interferon gamma induced GTPase	115.483	161.785	66.9654	134.739	0.480404	0.0044009	0.993553	1.78416e-09		1
Gdpd2	glycerophosphodiester phosphodiesterase domain containing 2	237.453	235.299	81.4967	163.66	-0.010592	0.965676	0.993083	6.11001e-12		1
Apobr	apolipoprotein B receptor	25.7355	40.0689	19.3841	40.1604	0.605387	0.112897	0.992636	0.00239089		1
Bst2	bone marrow stromal cell antigen 2	53.7535	190.311	71.3134	143.116	1.79249	5.33214e-25	0.989726	6.30927e-09	1	1
Arpc1b	actin related protein 2/3 complex, subunit 1B	256.955	361.438	176.118	350.076	0.490324	7.59257e-06	0.987101	3.14113e-20		1
Egr3	early growth response 3	4376.38	2754.6	32.7797	67.9305	-0.666796	1.22803e-61	0.984903	9.95707e-08	-1	1
Klhl40	kelch-like 40	115.705	95.9598	2.48302	7.19879	-0.265147	0.322966	0.984197	0.0587753		1
Rerg	RAS-like, estrogen-regulated, growth-inhibitor	355.896	290.409	39.8002	80.7872	-0.291553	0.0278295	0.984137	1.75922e-07		1
Syt5	synaptotagmin V	3407.01	3353.53	130.16	259.43	-0.0221575	0.771554	0.983934	3.26007e-23		1
Fut4	fucosyltransferase 4	20.1053	16.4837	3.8764	9.33503	-0.266115	0.697042	0.982406	0.0755209		1
Dlk1	delta like non-canonical Notch ligand 1	743.618	977.861	116.603	232.226	0.395613	8.62834e-08	0.981476	2.01282e-18		1
Stxbp6	syntaxin binding protein 6 (amisyn)	2508.43	2272.04	285.844	565.132	-0.14187	0.0103748	0.980592	7.09474e-41		1
Apobec3	apolipoprotein B mRNA editing enzyme, catalytic polypeptide 3	70.0355	111.335	47.6578	95.2744	0.659686	0.00103314	0.978728	7.15401e-07	1	1
Gng4	guanine nucleotide binding protein (G protein), gamma 4	1852.71	1425.21	154.538	305.648	-0.37723	2.87574e-12	0.976811	4.79668e-25		1
Ildr2	immunoglobulin-like domain containing receptor 2	5127.23	4402.79	336.133	662.891	-0.218299	1.72264e-05	0.974837	6.86461e-43		1
Pcdh11x	protocadherin 11 X-linked	951.603	958.006	116.772	231.207	0.0116032	0.938103	0.974549	1.47519e-17		1
Tmem82	transmembrane protein 82	7.06082	13.5073	15.9059	32.4863	0.804105	0.146721	0.974043	0.0102989		1
Stx1a	syntaxin 1A (brain)	4767.36	4030.79	49.533	100.195	-0.241366	3.16854e-08	0.97189	2.29056e-10		1
Hacd4	3-hydroxyacyl-CoA dehydratase 4	91.5757	119.561	62.9622	125.004	0.382125	0.0761395	0.970737	1.23352e-07		1
Ggta1	glycoprotein galactosyltransferase alpha 1, 3	158.686	186.387	55.4358	110.014	0.232076	0.210355	0.96953	3.25126e-08		1
Lif	leukemia inhibitory factor	18.5172	17.6598	4.95763	11.2478	-0.0569126	0.94352	0.96754	0.0619506		1
Panx1	pannexin 1	460.815	443.712	60.5515	120.324	-0.0530731	0.745145	0.967034	3.89771e-10		1
Ifit3	interferon-induced protein with tetratricopeptide repeats 3	93.5399	332.189	140.44	275.775	1.81217	1.60533e-43	0.964493	1.04814e-14	1	1
Cd24a	CD24a antigen	216.428	217.021	178.137	348.291	0.00208033	0.993595	0.962619	2.54091e-17		1
Plcg2	phospholipase C, gamma 2	121.005	163.623	64.6156	127.113	0.431785	0.0097473	0.96192	6.23007e-09		1
Tmem125	transmembrane protein 125	167.276	230.044	124.337	243.076	0.455469	0.00103135	0.958894	7.58876e-14		1
Rpp25	ribonuclease P/MRP 25 subunit	254.869	304.967	54.3839	107.138	0.257808	0.0665728	0.957971	1.15984e-08		1
Nol3	nucleolar protein 3 (apoptosis repressor with CARD domain)	525.24	683.316	149.348	291.49	0.379107	4.65855e-06	0.957253	2.87637e-20		1
Ctxn1	cortexin 1	5629.45	5261.29	69.548	137.58	-0.0968521	0.103359	0.956256	8.29115e-13		1
Mpped1	metallophosphoesterase domain containing 1	4774.93	4377.47	111.959	218.978	-0.124382	0.00462143	0.95467	1.09373e-19		1
Myo5b	myosin VB	1329.48	1219.06	72.3705	141.892	-0.123508	0.13466	0.953987	1.85743e-12		1
Eya4	EYA transcriptional coactivator and phosphatase 4	167.425	167.936	33.8861	67.245	0.00392978	0.990864	0.953704	6.67772e-06		1
Cdk6	cyclin-dependent kinase 6	98.9128	106.149	24.7032	49.3099	0.103199	0.736978	0.952249	0.0001543		1
Plek	pleckstrin	427.812	762.489	439.049	847.873	0.831801	3.67612e-27	0.948084	1.40445e-36	1	1
Stat4	signal transducer and activator of transcription 4	20.5401	12.1039	1.06969	3.76124	-0.70026	0.238814	0.943939	0.164885	-1
Tubb6	tubulin, beta 6 class V	29.8504	38.8532	29.2039	57.51	0.36321	0.332569	0.942724	0.000374114		1
Fgf2	fibroblast growth factor 2	216.749	236.115	164.044	316.864	0.122741	0.507412	0.942269	7.49732e-15		1
Ctsc	cathepsin C	244.137	391.78	205.677	396.626	0.678791	2.37192e-11	0.942188	4.27549e-21	1	1
P2ry13	purinergic receptor P2Y, G-protein coupled 13	265.935	331.585	82.1841	159.29	0.316756	0.00998716	0.941998	2.09113e-11		1
Poln	DNA polymerase N	17.1319	18.4556	15.9467	31.8547	0.0982832	0.886112	0.941507	0.00927079		1
Uchl1	ubiquitin carboxy-terminal hydrolase L1	10795.3	12320.2	2000.36	3839.96	0.191188	2.1273e-07	0.941437	4.85816e-127		1
Amn	amnionless	56.542	56.1188	4.92406	11.3018	-0.0102694	0.984896	0.939334	0.0436992		1
Dlgap2	DLG associated protein 2	1504.04	1213.5	33.5131	66.5854	-0.307111	0.000266988	0.937986	1.40725e-06		1
Galnt12	polypeptide N-acetylgalactosaminyltransferase 12	35.8658	45.1515	16.1636	32.5223	0.318638	0.42177	0.937589	0.00457928		1
Cftr	cystic fibrosis transmembrane conductance regulator	46.584	39.1375	5.61238	12.4208	-0.243924	0.580351	0.937161	0.0414658		1
Cd63	CD63 antigen	376.579	555.404	462.846	885.682	0.559031	1.52577e-11	0.935028	1.46361e-37		1
Kctd16	potassium channel tetramerisation domain containing 16	387.482	306.032	18.6737	37.6964	-0.335761	0.0240284	0.934921	0.000402793		1
Pgpep1l	pyroglutamyl-peptidase I-like	18.5759	17.4284	4.62761	10.2885	-0.0803026	0.920836	0.934443	0.0785031		1
Myo3b	myosin IIIB	70.0715	73.7665	4.22108	9.98873	0.0751012	0.865076	0.934321	0.0512606		1
Spint1	serine protease inhibitor, Kunitz type 1	68.2426	84.3448	12.7419	25.865	0.300898	0.315839	0.933873	0.00534347		1
Spink10	serine peptidase inhibitor, Kazal type 10	36.7352	28.9359	3.53068	8.41176	-0.328242	0.492711	0.933754	0.0783468		1
Rrad	Ras-related associated with diabetes	45.5791	43.6238	16.526	33.0377	-0.0597926	0.908086	0.93242	0.00411974		1
Efhc2	EF-hand domain (C-terminal) containing 2	55.3194	61.5969	28.1972	55.3196	0.153063	0.692648	0.932059	0.000467495		1
Abcb1b	ATP-binding cassette, sub-family B (MDR/TAP), member 1B	84.994	89.2892	33.4932	65.3545	0.0698834	0.838634	0.931808	4.60172e-05		1
Cebpa	CCAAT/enhancer binding protein (C/EBP), alpha	177.741	223.793	90.0228	172.815	0.329621	0.0293429	0.931642	1.20824e-10		1
Tnfrsf1a	tumor necrosis factor receptor superfamily, member 1a	218.406	319.398	185.253	354.354	0.547358	1.11034e-06	0.930206	1.90131e-18		1
Vat1	vesicle amine transport 1	1303.42	1836.85	636.078	1212.51	0.494196	5.15366e-20	0.929769	1.74443e-55		1
Rab32	RAB32, member RAS oncogene family	35.7709	66.9292	35.5645	69.193	0.878914	0.00158784	0.92884	0.000275055	1	1
Rapsn	receptor-associated protein of the synapse	8.36892	15.8472	6.35942	13.3901	0.816005	0.150749	0.928224	0.0653261	1	1
Ass1	argininosuccinate synthetase 1	298.33	297.997	64.6869	124.513	-0.00233527	0.993105	0.927506	1.08996e-08		1
Kntc1	kinetochore associated 1	24.8718	24.361	4.97229	10.922	-0.0272278	0.970435	0.92689	0.064397		1
Foxb1	forkhead box B1	25.3648	30.6169	4.19801	9.63683	0.254991	0.656306	0.926205	0.0774341		1
Lad1	ladinin	45.123	39.5182	6.66949	14.3174	-0.183266	0.702818	0.926186	0.0361548		1
Kcnh8	potassium voltage-gated channel, subfamily H (eag-related), member 8	40.7319	32.2411	7.78741	16.2601	-0.323452	0.445606	0.924655	0.0278615		1
Asb2	ankyrin repeat and SOCS box-containing 2	57.9904	69.7253	14.7995	29.7584	0.260094	0.471119	0.924518	0.0055697		1
Wnt2b	wingless-type MMTV integration site family, member 2B	54.93	42.6668	2.44841	6.52112	-0.353818	0.386963	0.923095	0.0991012		1
Nusap1	nucleolar and spindle associated protein 1	15.4164	23.2937	9.52235	19.4339	0.554656	0.265499	0.92198	0.030682		1
Col22a1	collagen, type XXII, alpha 1	69.1206	80.9632	9.50032	19.7036	0.224422	0.493338	0.920587	0.0131274		1
Gm5464	predicted gene 5464	6.08326	2.61631	6.33739	13.1604	-0.872658	0.256935	0.920479	0.0963842		1
Ak8	adenylate kinase 8	47.6205	53.8632	15.5235	30.8494	0.169678	0.691718	0.920371	0.00582604		1
Oasl1	2'-5' oligoadenylate synthetase-like 1	5.35908	11.5565	5.27819	11.2758	0.934384	0.141524	0.919936	0.0928727	1	1
Lyl1	lymphoblastomic leukemia 1	33.9334	46.4535	20.0662	39.2911	0.437778	0.203352	0.919799	0.0021204		1
Apoe	apolipoprotein E	23079.8	32165.7	19194.3	36276	0.479253	4.31747e-33	0.918939	5.88117e-123		1
Hs3st3a1	heparan sulfate (glucosamine) 3-O-sulfotransferase 3A1	44.5569	28.3022	4.92406	10.956	-0.627824	0.10377	0.918145	0.0595578	-1	1
Naip5	NLR family, apoptosis inhibitory protein 5	32.9916	38.4664	17.2605	33.979	0.215744	0.634102	0.917807	0.00508489		1
Fbln5	fibulin 5	210.037	225.795	221.188	418.655	0.104362	0.538185	0.917787	3.32905e-20		1
Nts	neurotensin	186.491	204.268	19.0247	37.6922	0.131619	0.580221	0.917765	0.000733917		1
S100a6	S100 calcium binding protein A6 (calcyclin)	200.445	269.726	163.63	310.372	0.425695	0.000987473	0.917521	2.98474e-15		1
Gbp6	guanylate binding protein 6	10.3607	30.0623	26.435	51.1446	1.39186	0.000378249	0.915362	0.00326324	1	1
Ifi27l2a	interferon, alpha-inducible protein 27 like 2A	14.4389	52.4397	15.8587	31.2113	1.75829	1.18913e-07	0.914538	0.00776327	1	1
Exoc3l4	exocyst complex component 3-like 4	69.3602	67.9351	77.5784	147.236	-0.0286435	0.93975	0.913066	4.94479e-08		1
Npnt	nephronectin	644.559	621.461	126.403	239.859	-0.0517162	0.704566	0.912679	1.03816e-15		1
Top2a	topoisomerase (DNA) II alpha	59.1227	73.1186	16.9168	33.3996	0.30298	0.367892	0.912365	0.00413518		1
Epb41l4a	erythrocyte membrane protein band 4.1 like 4a	149.109	162.171	66.8073	126.765	0.12064	0.606392	0.910762	9.52311e-08		1
Spc25	SPC25, NDC80 kinetochore complex component, homolog (S. cerevisiae)	9.17936	10.8275	4.94713	10.6563	0.219094	0.795012	0.910255	0.102462		1
Susd1	sushi domain containing 1	257.775	277.326	34.9254	67.9115	0.103779	0.792419	0.909362	0.0011056		1
Cd274	CD274 antigen	59.172	127.424	51.8548	98.5876	1.08652	1.44615e-08	0.909097	3.41614e-06	1	1
9930111J21Rik1	RIKEN cDNA 9930111J21 gene 1	7.43227	8.54953	5.64594	11.8613	0.176223	0.846594	0.908749	0.0962064		1
Gm973	predicted gene 973	205.891	224.571	64.0539	121.715	0.125811	0.49634	0.908457	1.53475e-08		1
Cd9	CD9 antigen	767.458	1221.24	829.217	1554.4	0.668635	3.46655e-28	0.906728	2.45423e-55	1	1
Hcrtr2	hypocretin (orexin) receptor 2	99.669	88.0974	22.5659	43.78	-0.174912	0.548903	0.905341	0.000683353		1
Tox	thymocyte selection-associated high mobility group box	610.123	628.365	44.2475	84.8357	0.0436924	0.762956	0.904412	1.8193e-07		1
Lpxn	leupaxin	34.3495	46.3404	18.3752	35.7375	0.417594	0.287804	0.903929	0.00662462		1
Lrrc3	leucine rich repeat containing 3	392.4	363.19	63.484	120.254	-0.110794	0.451577	0.903508	4.81784e-09		1
Sp110	Sp110 nuclear body protein	11.044	26.3263	10.5595	20.9548	1.153	0.00698915	0.89836	0.0292051	1	1
Dnah1	dynein, axonemal, heavy chain 1	291.206	349.24	48.587	92.2548	0.263009	0.0448161	0.897556	2.78619e-07		1
Sh3gl3	SH3-domain GRB2-like 3	696.253	750.799	107.755	201.873	0.108948	0.348759	0.896172	3.11668e-13		1
Stoml3	stomatin (Epb7.2)-like 3	21.459	16.4196	12.6863	24.8535	-0.356651	0.518204	0.895694	0.0239716		1
Myom3	myomesin family, member 3	59.326	55.6284	6.372	13.4622	-0.0879952	0.844747	0.895306	0.0391353		1
Irf7	interferon regulatory factor 7	35.7303	173.099	54.9663	103.461	2.23205	2.33887e-31	0.895027	1.80136e-06	1	1
Serpina3g	serine (or cysteine) peptidase inhibitor, clade A, member 3G	22.9576	20.4321	4.6035	10.0167	-0.154623	0.819688	0.894078	0.089815		1
Irx2	Iroquois homeobox 2	65.428	72.0798	119.677	222.877	0.140409	0.635411	0.890784	1.18232e-09		1
Arhgdib	Rho, GDP dissociation inhibitor (GDI) beta	179.195	220.192	88.4962	165.396	0.29518	0.0521982	0.890544	6.34608e-10		1
Enpp3	ectonucleotide pyrophosphatase/phosphodiesterase 3	16.1317	21.7157	12.3175	24.0684	0.400172	0.440391	0.889534	0.0220733		1
Adamtsl2	ADAMTS-like 2	161.121	156.995	28.1699	53.7927	-0.036927	0.898805	0.889322	0.000123624		1
5330417C22Rik	RIKEN cDNA 5330417C22 gene	1271.22	1183.51	120.294	224.185	-0.101645	0.233308	0.887225	8.1459e-16		1
Lrguk	leucine-rich repeats and guanylate kinase domain containing	34.133	36.7486	13.1033	25.6515	0.107973	0.84849	0.887036	0.0194295		1
Pros1	protein S (alpha)	385.62	488.398	276.588	511.817	0.34	0.000528647	0.885805	1.19891e-22		1
Slc7a7	solute carrier family 7 (cationic amino acid transporter, y+ system), member 7	33.6166	53.2768	19.3694	37.0928	0.643901	0.0406424	0.885708	0.00412713	1	1
Il33	interleukin 33	1522.01	1754.66	775.415	1432.87	0.205756	0.000219288	0.885665	4.90487e-60		1
Ptger2	prostaglandin E receptor 2 (subtype EP2)	13.099	16.3728	7.40812	14.921	0.296897	0.656962	0.883101	0.0669193		1
Togaram2	TOG array regulator of axonemal microtubules 2	104.874	118.728	27.5718	52.1198	0.180438	0.492711	0.882071	0.000306198		1
Oprl1	opioid receptor-like 1	1505.88	1581.26	328.353	604.952	0.0709811	0.338137	0.879311	6.3498e-35		1
Agbl4	ATP/GTP binding protein-like 4	375.968	339.342	47.2544	88.4694	-0.145466	0.319246	0.878377	6.3701e-07		1
Tpbg	trophoblast glycoprotein	380.791	391.085	203.924	375.569	0.0385149	0.825721	0.877388	1.17041e-17		1
D630003M21Rik	RIKEN cDNA D630003M21 gene	180.815	161.183	56.2437	104.373	-0.163051	0.46052	0.877241	2.03309e-06		1
Tex15	testis expressed gene 15	76.6027	65.253	9.8534	19.7297	-0.224178	0.524754	0.876849	0.0199729		1
Csf1	colony stimulating factor 1 (macrophage)	590.951	759.945	520.271	954.937	0.362505	5.74079e-07	0.87581	1.08204e-39		1
S100a3	S100 calcium binding protein A3	12.1394	9.60183	2.10582	5.26806	-0.299324	0.719789	0.875611	0.184997		1
P2rx5	purinergic receptor P2X, ligand-gated ion channel, 5	44.4837	42.1505	27.4753	51.7198	-0.0775612	0.876407	0.874489	0.00223379		1
Tnip2	TNFAIP3 interacting protein 2	321.942	348.654	65.9596	122.319	0.115071	0.474271	0.872859	2.47915e-08		1
Cartpt	CART prepropeptide	328.192	269.572	5.98958	13.1564	-0.283442	0.0728612	0.872743	0.030954		1
Coch	cochlin	953.351	768.821	163.867	300.842	-0.309036	3.25997e-05	0.870308	1.57305e-18		1
Kcnq5	potassium voltage-gated channel, subfamily Q, member 5	2619.39	2435.32	50.3744	94.2749	-0.10364	0.113996	0.869741	3.20961e-08		1
Adora3	adenosine A3 receptor	10.7862	20.8596	4.20955	9.10741	0.868625	0.107158	0.869087	0.120296	1
Lor	loricrin	43.7277	52.909	3.91205	8.73753	0.270114	0.532827	0.868783	0.0910504		1
Adgrd1	adhesion G protein-coupled receptor D1	122.291	114.895	7.7979	15.8423	-0.0883604	0.783012	0.868509	0.0257621		1
Dok1	docking protein 1	26.9179	38.7991	23.3433	43.8941	0.504943	0.188376	0.868087	0.0049729		1
Cldn14	claudin 14	12.7867	21.5239	11.3338	21.928	0.685014	0.174352	0.868078	0.0407848	1	1
Pbk	PDZ binding kinase	12.8185	11.8475	5.26666	10.894	-0.0981687	0.911291	0.866257	0.108935		1
Rnase4	ribonuclease, RNase A family 4	336.351	397.502	174.946	319.69	0.240998	0.0341523	0.866083	2.47422e-16		1
Samd11	sterile alpha motif domain containing 11	53.2839	34.6913	7.37039	14.937	-0.598297	0.0967798	0.865821	0.0471831	-1	1
Zmynd12	zinc finger, MYND domain containing 12	13.1579	9.2429	6.36359	12.7826	-0.44867	0.513392	0.863122	0.0977463		1
Gimap4	GTPase, IMAP family member 4	8.36447	10.5293	10.2253	19.6616	0.284687	0.701663	0.863058	0.0528904		1
Xkrx	X-linked Kx blood group related, X-linked	57.2484	50.2961	26.7524	49.8894	-0.178703	0.62487	0.862949	0.00109889		1
Pgm5	phosphoglucomutase 5	112.065	99.2979	169.171	308.54	-0.171735	0.427274	0.862638	4.28538e-13		1
Cd74	CD74 antigen (invariant polypeptide of major histocompatibility complex, class II antigen-associated)	104.583	214.577	98.1496	179.321	1.02759	5.45905e-13	0.861553	2.22917e-09	1	1
Chaf1b	chromatin assembly factor 1, subunit B (p60)	10.0302	12.8329	7.77587	15.4048	0.310254	0.67366	0.860181	0.0849179		1
Pygl	liver glycogen phosphorylase	147.81	148.577	42.9096	79.3359	0.00740698	0.981487	0.859712	1.53642e-05		1
Grn	granulin	1276.2	1881.54	1066.73	1934.28	0.559268	9.85811e-28	0.859159	2.23342e-63		1
Neto1	neuropilin (NRP) and tolloid (TLL)-like 1	1753.51	1469.8	49.749	92.3287	-0.252597	0.000569682	0.858646	1.40745e-07		1
Stk33	serine/threonine kinase 33	31.3586	53.6877	14.0755	26.8564	0.75257	0.018635	0.857671	0.0142703	1	1
Vrk2	vaccinia related kinase 2	53.6455	44.0423	24.3072	45.3531	-0.271342	0.46052	0.856506	0.00280541		1
H2-K1	histocompatibility 2, K1, K region	507.681	997.406	499.673	904.771	0.970973	2.10526e-44	0.856053	2.50815e-34	1	1
Egfl6	EGF-like-domain, multiple 6	71.6727	67.3867	9.1284	18.1067	-0.0873032	0.83817	0.855709	0.0277323		1
Pnma2	paraneoplastic antigen MA2	2030.45	1961.67	142.991	260.474	-0.0484106	0.543936	0.85501	7.24913e-18		1
Ccdc116	coiled-coil domain containing 116	59.0448	67.3199	13.0677	25.1118	0.186254	0.621641	0.854807	0.0137159		1
Col6a3	collagen, type VI, alpha 3	165.607	123.685	42.1584	77.8072	-0.414455	0.0245089	0.854794	2.89795e-05		1
Dmbx1	diencephalon/mesencephalon homeobox 1	14.1312	11.8085	16.9745	31.7445	-0.226879	0.741096	0.853252	0.0254398		1
Tmem91	transmembrane protein 91	441.133	437.31	58.9864	107.783	-0.0125121	0.949049	0.851607	8.19286e-08		1
Pf4	platelet factor 4	14.3982	20.042	9.56217	18.4565	0.437058	0.44596	0.849406	0.0588417		1
Creg2	cellular repressor of E1A-stimulated genes 2	4136.84	3884.02	224.477	406.121	-0.089851	0.0841183	0.848818	2.06124e-26		1
Gbp3	guanylate binding protein 3	107.852	300.42	109.221	197.515	1.46787	4.48352e-30	0.846749	3.89593e-10	1	1
Qprt	quinolinate phosphoribosyltransferase	13.4477	17.5037	33.4901	61.0831	0.341767	0.517275	0.845613	0.00216471		1
H2-T24	histocompatibility 2, T region locus 24	32.8651	61.9306	30.0328	55.1139	0.883178	0.00122879	0.845403	0.00119776	1	1
Siglech	sialic acid binding Ig-like lectin H	329.044	398.429	87.0997	157.649	0.27559	0.0188873	0.844694	9.69773e-10		1
Scnn1a	sodium channel, nonvoltage-gated 1 alpha	118.077	105.101	24.3753	44.927	-0.164979	0.543678	0.84071	0.00112094		1
Pax5	paired box 5	35.925	43.4849	22.1699	40.904	0.26557	0.495476	0.84056	0.00423601		1
Tsku	tsukushi, small leucine rich proteoglycan	55.4877	69.1759	37.0207	67.4108	0.311618	0.282582	0.840413	0.000290062		1
Cntnap5a	contactin associated protein-like 5A	1870.34	1754.81	324.694	581.614	-0.0900748	0.287927	0.838625	3.50386e-26		1
Mmp2	matrix metallopeptidase 2	71.6693	83.0064	48.9202	88.7253	0.209173	0.454403	0.838586	3.61986e-05		1
Tnni1	troponin I, skeletal, slow 1	96.6215	116.041	57.0565	103.162	0.258965	0.254937	0.838586	6.87811e-06		1
Lrrc7	leucine rich repeat containing 7	2147.93	1632.27	87.8748	159.643	-0.391738	0.00759511	0.836886	7.87617e-07		1
Eda2r	ectodysplasin A2 receptor	21.8031	12.168	13.0079	24.3781	-0.772033	0.0993207	0.835864	0.0346632	-1	1
Tmem154	transmembrane protein 154	12.7731	17.4641	11.294	21.2405	0.412005	0.474777	0.835104	0.0458409		1
Olfm2	olfactomedin 2	2318.47	2371.71	314.46	560.822	0.0334576	0.651471	0.831778	2.94305e-32		1
Lpcat2	lysophosphatidylcholine acyltransferase 2	256.448	391.696	132.03	235.886	0.607555	1.47928e-07	0.831477	5.0318e-11	1	1
Iqgap2	IQ motif containing GTPase activating protein 2	850.117	821.874	117.135	209.479	-0.0470422	0.692497	0.830394	4.23134e-13		1
Susd2	sushi domain containing 2	428.244	375.723	102.386	182.93	-0.186915	0.111789	0.829657	6.76412e-11		1
Fbn2	fibrillin 2	114.651	81.3176	15.1578	28.299	-0.485635	0.0424782	0.829354	0.00896087		1
Ifit2	interferon-induced protein with tetratricopeptide repeats 2	346.522	462.259	158.608	282.983	0.415733	3.64061e-05	0.829257	3.90491e-14		1
BC030500	cDNA sequence BC030500	200.884	192.977	23.228	42.7987	-0.0581879	0.816469	0.828043	0.000905238		1
Sash3	SAM and SH3 domain containing 3	53.0342	68.0768	23.952	43.69	0.35269	0.235403	0.826731	0.00259597		1
Kcnk6	potassium inwardly-rectifying channel, subfamily K, member 6	100.388	126.222	35.6105	64.5672	0.327017	0.146202	0.826607	0.000257535		1
Cd300lb	CD300 molecule like family member B	0.348531	6.94928	10.4987	19.7698	2.01629	0.00338242	0.826164	0.11642	1
Tmem132b	transmembrane protein 132B	4182.58	4014.3	278.63	495.558	-0.0579468	0.382101	0.825011	1.90874e-27		1
Rgs10	regulator of G-protein signalling 10	555.389	635.224	246.135	436.431	0.194054	0.0442555	0.823366	1.44029e-19		1
Cldn19	claudin 19	17.4396	21.4677	7.06031	13.6659	0.276807	0.651128	0.822513	0.0871653		1
1110032F04Rik	RIKEN cDNA 1110032F04 gene	280.646	256.407	7.76434	15.5625	-0.129863	0.517156	0.822177	0.0293719		1
Fblim1	filamin binding LIM protein 1	36.8845	48.4695	35.9784	64.6688	0.377752	0.265649	0.820971	0.00109444		1
Runx1	runt related transcription factor 1	28.3118	43.5034	26.1186	47.1535	0.597963	0.0674086	0.820782	0.00328337	1	1
Cage1	cancer antigen 1	110.21	115.352	19.7623	36.2276	0.0667552	0.839117	0.81933	0.00360365		1
Gfpt2	glutamine fructose-6-phosphate transaminase 2	157.62	190.238	70.4216	125.696	0.268133	0.162261	0.819015	2.30228e-06		1
Shb	src homology 2 domain-containing transforming protein B	216.106	215.747	44.4666	79.712	-0.000955483	0.997519	0.818427	1.67827e-05		1
Scn7a	sodium channel, voltage-gated, type VII, alpha	204.863	203.297	36.9977	66.5932	-0.00922318	0.975031	0.81609	0.000105186		1
Palm3	paralemmin 3	72.2436	70.9595	11.3045	21.3225	-0.0232904	0.95988	0.815757	0.0242049		1
Vsir	V-set immunoregulatory receptor	674.33	839.288	342.128	603.392	0.314867	2.79719e-05	0.815596	7.40302e-26		1
Baz1a	bromodomain adjacent to zinc finger domain 1A	70.1891	64.7726	23.2144	42.2151	-0.112037	0.776657	0.814765	0.00446788		1
Rab39	RAB39, member RAS oncogene family	38.6999	37.9085	17.5884	32.1565	-0.0279339	0.960834	0.814438	0.0134312		1
Klk8	kallikrein related-peptidase 8	53.541	43.4448	9.89323	18.6903	-0.293481	0.471119	0.813359	0.0425141		1
H2-DMa	histocompatibility 2, class II, locus DMa	227.72	266.585	62.3807	110.989	0.224804	0.158777	0.813277	1.18766e-06		1
Calca	calcitonin/calcitonin-related polypeptide, alpha	28.6056	31.1214	20.744	37.7004	0.120232	0.831047	0.813153	0.0150562		1
Irgm1	immunity-related GTPase family M member 1	218.737	436.969	177.008	311.51	0.993619	1.2726e-23	0.811585	2.1348e-14	1	1
Ifi44	interferon-induced protein 44	16.5256	69.1825	22.9137	41.286	1.97804	8.0625e-12	0.8113	0.00555087	1	1
Dchs2	dachsous cadherin related 2	152.351	125.582	15.5161	28.6468	-0.272638	0.248696	0.810725	0.00845073		1
Pcdh7	protocadherin 7	4863.1	4276.04	782.966	1373.1	-0.184184	4.58607e-05	0.809716	9.06014e-54		1
Cdca3	cell division cycle associated 3	17.8561	21.432	9.17975	17.2115	0.247882	0.675086	0.808458	0.0650061		1
Syk	spleen tyrosine kinase	104.698	125.351	40.8751	72.7928	0.25889	0.254837	0.807936	0.000133548		1
Npy2r	neuropeptide Y receptor Y2	433.461	413.187	13.361	25.2255	-0.0674132	0.69423	0.807657	0.00720611		1
Tnfrsf23	tumor necrosis factor receptor superfamily, member 23	17.7247	18.3637	8.0954	15.3589	0.0474717	0.952286	0.80525	0.0838695		1
Fam129a	family with sequence similarity 129, member A	116.877	132.678	91.3449	160.51	0.183274	0.387375	0.80481	9.30704e-08		1
Akr1b8	aldo-keto reductase family 1, member B8	23.7269	19.0532	22.6141	40.5483	-0.296422	0.571619	0.804178	0.01579		1
Ucp3	uncoupling protein 3 (mitochondrial, proton carrier)	72.7763	101.908	45.8443	81.2066	0.474698	0.0440496	0.803415	0.000241838		1
Prdx6	peroxiredoxin 6	3844.13	4684.45	3110.86	5427.2	0.285596	5.72372e-13	0.803387	1.80989e-101		1
Htr2a	5-hydroxytryptamine (serotonin) receptor 2A	459.755	411.226	17.3139	31.9248	-0.158577	0.231397	0.801388	0.00299372		1
Gm19410	predicted gene, 19410	1150.45	1042.2	17.2123	32.1845	-0.140929	0.10582	0.801316	0.00223857		1
Uap1l1	UDP-N-acteylglucosamine pyrophosphorylase 1-like 1	287.353	412.874	241.309	421.113	0.519429	1.08767e-06	0.80022	3.31751e-15		1
Xlr	X-linked lymphocyte-regulated	8.0613	16.0674	5.28028	10.3385	0.888512	0.121515	0.799474	0.143641	1
Fam183b	family with sequence similarity 183, member B	44.3974	57.6366	11.2373	20.9647	0.361755	0.335602	0.799232	0.0375936		1
Rhoh	ras homolog family member H	13.393	20.7063	8.78684	16.4157	0.574736	0.293109	0.798121	0.0876798		1
1700010I14Rik	RIKEN cDNA 1700010I14 gene	24.9172	32.4909	8.07128	15.3349	0.368698	0.44618	0.797328	0.0748341		1
Htr2c	5-hydroxytryptamine (serotonin) receptor 2C	2244.05	2313.14	584.232	1014.97	0.044901	0.541493	0.796517	5.7017e-42		1
Tgfbr1	transforming growth factor, beta receptor I	993.399	1131.13	492.348	855.254	0.188091	0.00572698	0.796295	4.29196e-34		1
C1ql2	complement component 1, q subcomponent-like 2	257.475	261.356	7.40917	14.6753	0.0212321	0.938305	0.795752	0.0396938		1
Selplg	selectin, platelet (p-selectin) ligand	644.176	710	186.507	324.948	0.139659	0.170699	0.795706	1.55282e-15		1
Il1r2	interleukin 1 receptor, type II	8.69477	10.5505	4.9094	9.65284	0.239175	0.776594	0.794314	0.16634		1
Il4i1	interleukin 4 induced 1	19.4129	24.6949	19.0499	34.0031	0.322702	0.511787	0.793985	0.0179467		1
Relb	avian reticuloendotheliosis viral (v-rel) oncogene related B	125.123	124.601	55.0544	96.5355	-0.00371308	0.992172	0.793943	2.60592e-05		1
Traf3ip3	TRAF3 interacting protein 3	9.7268	36.2871	10.8895	19.9113	1.75428	8.63911e-06	0.790761	0.0570606	1	1
Postn	periostin, osteoblast specific factor	118.076	122.492	38.8468	68.216	0.0517738	0.874988	0.789629	0.000405866		1
Gngt2	guanine nucleotide binding protein (G protein), gamma transducing activity polypeptide 2	34.7985	47.0148	19.7906	35.3102	0.423724	0.250217	0.788932	0.0140996		1
Plpp4	phospholipid phosphatase 4	88.7189	91.0934	68.7643	119.784	0.0360537	0.923109	0.78653	2.70024e-05		1
Mrap2	melanocortin 2 receptor accessory protein 2	231.459	273.007	103.485	179.373	0.236165	0.107943	0.786061	1.10521e-08		1
Nrap	nebulin-related anchoring protein	32.6435	40.9462	13.4365	24.3022	0.318462	0.46771	0.786015	0.0365266		1
Ky	kyphoscoliosis peptidase	91.4487	72.9783	66.1911	115.154	-0.317548	0.175681	0.78593	1.31707e-05		1
Resp18	regulated endocrine-specific protein 18	1544.01	1714.43	413.562	712.386	0.15111	0.0251326	0.783813	8.88691e-29		1
Lrrc75a	leucine rich repeat containing 75A	308.952	284.89	56.759	98.9716	-0.116144	0.525023	0.783237	7.19238e-06		1
Cd36	CD36 molecule	50.1686	49.8841	16.5816	29.6363	-0.0123877	0.981817	0.779509	0.0201222		1
Htr1d	5-hydroxytryptamine (serotonin) receptor 1D	78.7382	68.337	12.2819	22.4475	-0.203092	0.555447	0.779281	0.028003		1
Fstl1	follistatin-like 1	1115.5	1015.31	507.048	870.781	-0.134419	0.065277	0.778691	3.25324e-33		1
Padi2	peptidyl arginine deiminase, type II	836.363	1073.02	576.45	989.633	0.35974	3.24522e-08	0.778355	7.92834e-34		1
Ucma	upper zone of growth plate and cartilage matrix associated	10.768	18.5103	95.4401	164.088	0.685387	0.100624	0.776359	1.54679e-05		1
Hhipl1	hedgehog interacting protein-like 1	359.168	351.731	63.9125	110.575	-0.029143	0.879425	0.776343	8.13497e-07		1
Dusp27	dual specificity phosphatase 27 (putative)	24.5366	24.3565	9.20386	16.9198	-0.00884142	0.991459	0.776307	0.079699		1
Slc25a34	solute carrier family 25, member 34	137.086	147.396	207.851	356.414	0.104314	0.627489	0.77498	6.51591e-12		1
Afmid	arylformamidase	22.2012	22.7825	8.13105	15.0291	0.0347705	0.961763	0.774751	0.0877955		1
Ccdc160	coiled-coil domain containing 160	67.0699	75.8252	19.3663	34.361	0.172082	0.618267	0.774328	0.00990671		1
Hacd2	3-hydroxyacyl-CoA dehydratase 2	698.389	726.639	371.477	635.548	0.0574471	0.607931	0.773966	2.07966e-24		1
Nsun7	NOL1/NOP2/Sun domain family, member 7	253.806	289.943	59.5909	103.023	0.192999	0.209422	0.773389	3.99126e-06		1
Bend5	BEN domain containing 5	182.565	198.947	26.0505	45.9064	0.122763	0.571267	0.773228	0.00133873		1
Fxyd2	FXYD domain-containing ion transport regulator 2	37.8532	46.2401	6.39715	12.1951	0.28014	0.536917	0.772962	0.0994269		1
A830018L16Rik	RIKEN cDNA A830018L16 gene	2339.43	2089.54	250.364	429.119	-0.161558	0.0127819	0.772724	2.45525e-20		1
Pdlim2	PDZ and LIM domain 2	272.622	328.311	244.975	418.996	0.267607	0.0241261	0.772239	2.66199e-15		1
Liph	lipase, member H	19.5537	27.4778	16.8781	29.9721	0.458838	0.332703	0.772138	0.0361548		1
Sept9	septin 9	1755.61	1515.36	227.462	389.373	-0.211162	0.000246017	0.771893	1.40719e-20		1
Prss23	protease, serine 23	432.977	372.853	180.758	309.357	-0.21524	0.064735	0.77035	8.02061e-13		1
Thbs2	thrombospondin 2	335.786	367.999	266.097	454.172	0.132596	0.288651	0.769059	1.08042e-17		1
Nhs	NHS actin remodeling regulator	340.418	321.157	93.0422	159.617	-0.081017	0.661122	0.768819	1.10038e-07		1
Parp14	poly (ADP-ribose) polymerase family, member 14	119.815	217.397	119.913	205.164	0.853891	5.35887e-10	0.768742	1.05168e-08	1	1
Tmem202	transmembrane protein 202	38.0886	55.3892	13.4585	24.0145	0.525941	0.118198	0.768652	0.0337036		1
Ube2l6	ubiquitin-conjugating enzyme E2L 6	101.148	122.885	70.5685	120.847	0.277104	0.197929	0.766535	1.17673e-05		1
Cd83	CD83 antigen	621.345	819.066	491.464	836.358	0.398267	8.89415e-09	0.766207	3.18412e-30		1
Dock8	dedicator of cytokinesis 8	141.002	184.025	72.1744	123.831	0.382113	0.0251671	0.765691	5.34342e-06		1
Serpine2	serine (or cysteine) peptidase inhibitor, clade E, member 2	4489.2	4930.85	2398.65	4070.41	0.135741	0.000936252	0.763724	5.1858e-92		1
Npc2	NPC intracellular cholesterol transporter 2	1276.35	1845.45	1348.64	2286.38	0.53164	1.15422e-29	0.762319	1.03341e-64		1
Itga5	integrin alpha 5 (fibronectin receptor alpha)	126.716	132.846	66.0174	112.937	0.0655312	0.82431	0.76224	3.13941e-05		1
Man2b1	mannosidase 2, alpha B1	1148.35	1529.42	785.709	1332.75	0.414304	1.65137e-14	0.7622	1.26477e-43		1
Osgin1	oxidative stress induced growth inhibitor 1	8.46874	14.8662	9.17767	16.538	0.721338	0.214276	0.761582	0.109316	1
H2-Q4	histocompatibility 2, Q region locus 4	52.3776	126.925	64.5526	110.373	1.25401	1.9488e-11	0.761452	2.78001e-05	1	1
Cfap54	cilia and flagella associated protein 54	262.33	251.334	61.3593	105.049	-0.0598131	0.783815	0.761066	8.6098e-06		1
Pdzrn4	PDZ domain containing RING finger 4	247.213	257.812	34.2538	59.2424	0.0613554	0.798953	0.760391	0.000538262		1
Kcng2	potassium voltage-gated channel, subfamily G, member 2	105.357	98.0576	9.88482	18.1988	-0.103491	0.772576	0.760254	0.0443165		1
Agt	angiotensinogen (serpin peptidase inhibitor, clade A, member 8)	1321.9	1707.45	1718.84	2908.96	0.368597	2.31551e-11	0.759839	1.88545e-54		1
C1rl	complement component 1, r subcomponent-like	7.09262	15.4737	9.58628	17.1555	0.982486	0.0791701	0.757827	0.115634	1
Colec11	collectin sub-family member 11	7.34623	15.1677	7.06553	13.0544	0.896967	0.144251	0.75773	0.164223	1	1
Tcerg1l	transcription elongation regulator 1-like	270.787	263.37	49.8612	85.2739	-0.0405317	0.863368	0.755975	5.1424e-05		1
Drd5	dopamine receptor D5	105.607	106.831	15.5318	27.466	0.016819	0.964951	0.755649	0.0157595		1
Pcolce2	procollagen C-endopeptidase enhancer 2	152.309	183.158	134.335	227.55	0.266077	0.0998425	0.754441	3.36052e-09		1
Tap1	transporter 1, ATP-binding cassette, sub-family B (MDR/TAP)	73.1899	156.059	63.8852	108.739	1.07764	2.81825e-09	0.753723	6.73474e-05	1	1
Elf4	E74-like factor 4 (ets domain transcription factor)	40.4157	67.6403	26.4067	45.6908	0.722609	0.00959147	0.753576	0.0075256	1	1
Ncaph	non-SMC condensin I complex, subunit H	26.61	42.5006	16.5701	28.9608	0.649079	0.0709631	0.753513	0.0307001	1	1
Crip1	cysteine-rich protein 1 (intestinal)	73.018	98.5025	54.5766	92.9499	0.425708	0.0559524	0.752683	0.000130145		1
Peg10	paternally expressed 10	1793.95	3329.99	850.154	1432.15	0.892887	2.84094e-81	0.751775	1.79391e-43	1	1
4930452B06Rik	RIKEN cDNA 4930452B06 gene	311.81	298.972	52.8291	90.1178	-0.059204	0.753344	0.751458	1.45043e-05		1
Magee2	melanoma antigen, family E, 2	210.182	250.611	42.3146	72.3208	0.254035	0.133908	0.750326	0.000183354		1
Enkur	enkurin, TRPC channel interacting protein	60.5161	64.184	33.9395	57.9173	0.0840669	0.831757	0.750008	0.00249811		1
Ddc	dopa decarboxylase	376.512	476.557	120.305	203.253	0.338972	0.00135815	0.749959	1.29786e-09		1
Mfsd4b1	major facilitator superfamily domain containing 4B1	6.37288	14.5641	8.15933	14.6532	1.02256	0.0763981	0.749263	0.140174	1
Rapgef3	Rap guanine nucleotide exchange factor (GEF) 3	864.733	852.708	515.563	866.425	-0.0192366	0.877792	0.748017	5.91861e-28		1
Cracr2a	calcium release activated channel regulator 2A	79.1144	93.4656	25.4177	43.758	0.239079	0.383388	0.747451	0.00451784		1
Slc40a1	solute carrier family 40 (iron-regulated transporter), member 1	294.732	365.585	218.31	366.839	0.309729	0.00330965	0.74648	8.83698e-15		1
Micall2	MICAL-like 2	67.5261	75.2802	66.1785	112.198	0.147801	0.658278	0.746103	0.000216887		1
Aqp4	aquaporin 4	4213.48	5792.64	12299.9	20612.7	0.460032	1.80343e-38	0.74584	1.84065e-122		1
Pllp	plasma membrane proteolipid	1157.49	1297.87	694.637	1164.44	0.164691	0.0198213	0.745303	5.32841e-33		1
Npl	N-acetylneuraminate pyruvate lyase	91.2484	98.5793	54.7213	92.6503	0.108112	0.731275	0.744857	0.000273474		1
Cdk1	cyclin-dependent kinase 1	8.76748	12.2036	12.2965	21.6043	0.417302	0.531718	0.744527	0.0902445		1
Ccdc121	coiled-coil domain containing 121	18.3989	20.0559	18.9744	32.798	0.113148	0.859934	0.744298	0.0340994		1
Arhgap45	Rho GTPase activating protein 45	160.85	197.22	67.6045	114.463	0.294084	0.0897994	0.74382	1.29273e-05		1
Prdm1	PR domain containing 1, with ZNF domain	35.0194	32.6635	14.4108	25.2455	-0.0953705	0.866496	0.742491	0.0477522		1
Calr3	calreticulin 3	30.1898	32.9411	30.6341	52.2639	0.118583	0.813348	0.741826	0.00784043		1
Frrs1	ferric-chelate reductase 1	47.8918	71.8551	43.4514	73.4164	0.567449	0.0269015	0.739293	0.00113235		1
Tdrd5	tudor domain containing 5	58.5876	72.8907	22.2013	38.2203	0.309185	0.322433	0.73831	0.0116209		1
Slco2b1	solute carrier organic anion transporter family, member 2b1	477.606	496.935	269.877	450.349	0.0589572	0.66396	0.736416	1.24931e-16		1
Aebp1	AE binding protein 1	566.94	754.147	556.976	928.189	0.410802	1.54113e-08	0.735923	3.08688e-28		1
Igsf9	immunoglobulin superfamily, member 9	112.264	109.673	12.414	21.886	-0.032554	0.930865	0.735235	0.0322055		1
Cideb	cell death-inducing DNA fragmentation factor, alpha subunit-like effector B	74.6966	87.2369	49.6745	83.7392	0.221088	0.443666	0.73448	0.00064462		1
Asap3	ArfGAP with SH3 domain, ankyrin repeat and PH domain 3	154.147	171.645	176.855	295.034	0.156518	0.38811	0.734316	1.91575e-10		1
Scg2	secretogranin II	7849.69	7908.32	3855.41	6405.54	0.0114617	0.847812	0.733377	2.43046e-112		1
Il12rb1	interleukin 12 receptor, beta 1	18.1411	19.484	11.9613	20.8506	0.0938741	0.893719	0.732982	0.0773976		1
Mypn	myopalladin	91.0403	70.1513	6.66949	12.5029	-0.367384	0.24859	0.731366	0.0994847		1
Ccdc153	coiled-coil domain containing 153	78.4799	91.3604	60.9517	102.153	0.215654	0.420442	0.73071	0.000153835		1
Ccr5	chemokine (C-C motif) receptor 5	138.722	141.267	43.4064	73.0507	0.0277494	0.931294	0.730559	0.000470163		1
Xrcc3	X-ray repair complementing defective repair in Chinese hamster cells 3	202.388	226.711	83.6707	139.676	0.165035	0.348202	0.729926	1.60893e-06		1
Tlr3	toll-like receptor 3	418.865	522.522	407.962	676.949	0.318662	0.000282799	0.729467	1.17513e-21		1
Arhgap18	Rho GTPase activating protein 18	281.453	292.23	131.44	218.604	0.055307	0.761093	0.727627	1.905e-09		1
Socs1	suppressor of cytokine signaling 1	10.0117	13.5073	8.4537	15.0411	0.376473	0.589915	0.727269	0.147864		1
Wfdc18	WAP four-disulfide core domain 18	15.0814	24.1375	4.24311	8.16007	0.62943	0.2365	0.727057	0.19906	1
Tle6	transducin-like enhancer of split 6	75.9098	66.8438	27.1003	46.0086	-0.179585	0.586142	0.726722	0.00654901		1
Rgs14	regulator of G-protein signaling 14	1191.86	1185.28	5.27924	10.976	-0.00775742	0.955754	0.726285	0.0797018		1
Gstm6	glutathione S-transferase, mu 6	146.034	186.041	28.9431	48.912	0.346515	0.0526623	0.725822	0.00215535		1
Pld3	phospholipase D family, member 3	13866.8	13128.4	1720.73	2841.91	-0.0781388	0.0198146	0.724402	2.09569e-89		1
Tmem86a	transmembrane protein 86A	325.393	427.423	231.758	383.291	0.390384	0.00062095	0.724042	1.62637e-11		1
Nnat	neuronatin	4065.3	4899.96	1380.17	2280.1	0.269583	1.87859e-08	0.724036	1.08503e-47		1
Anxa3	annexin A3	263.153	328.684	202.188	334.102	0.32028	0.00459583	0.722377	1.50747e-12		1
Sgcz	sarcoglycan zeta	81.0431	67.6894	14.8551	25.6494	-0.252241	0.441342	0.722093	0.0333513		1
Sntg2	syntrophin, gamma 2	68.8441	69.1831	9.9058	17.5313	0.00700306	0.989135	0.722003	0.0612961		1
Txlnb	taxilin beta	51.423	54.9601	47.8557	79.7212	0.0941783	0.814682	0.719769	0.00131779		1
Col16a1	collagen, type XVI, alpha 1	675.723	648.618	231.337	381.337	-0.0580652	0.627694	0.718798	2.85892e-15		1
Htatip2	HIV-1 Tat interactive protein 2	197.648	207.468	45.8129	76.5042	0.0691044	0.770376	0.718263	0.000244752		1
Oas1a	2'-5' oligoadenylate synthetase 1A	5.67582	17.3398	9.88169	17.1633	1.3857	0.00832965	0.7178	0.13402	1	1
Tmem100	transmembrane protein 100	261.464	307.053	167.451	275.904	0.231485	0.0769947	0.717583	2.57534e-10		1
Entpd3	ectonucleoside triphosphate diphosphohydrolase 3	365.523	332.057	102.523	169.586	-0.135994	0.351476	0.716656	1.07737e-07		1
Ifi47	interferon gamma inducible protein 47	25.5782	32.8949	21.9007	36.865	0.348073	0.414582	0.716562	0.0243508		1
Gpc5	glypican 5	1252.45	1254.94	276.348	453.808	0.00330239	0.978643	0.713921	6.27834e-19		1
Irgm2	immunity-related GTPase family M member 2	96.3506	166.894	108.542	178.868	0.7828	4.05143e-07	0.712871	7.6013e-07	1	1
Plcxd1	phosphatidylinositol-specific phospholipase C, X domain containing 1	403.96	450.093	78.1116	129.341	0.15782	0.233309	0.712394	1.48121e-06		1
Celf6	CUGBP, Elav-like family member 6	647.369	738.026	133.19	218.89	0.188966	0.0587819	0.711895	9.44058e-10		1
Fam189a2	family with sequence similarity 189, member A2	314.18	323.518	243.679	399.738	0.0420887	0.812862	0.711679	4.91902e-13		1
Pxdc1	PX domain containing 1	108.405	119.334	46.2948	76.6041	0.137778	0.614436	0.708729	0.000763702		1
St3gal1	ST3 beta-galactoside alpha-2,3-sialyltransferase 1	742.412	695.915	146.538	240.45	-0.0918279	0.409509	0.708633	9.48748e-11		1
Slc35d3	solute carrier family 35, member D3	205.89	201.391	12.2808	21.4982	-0.0309306	0.911549	0.707595	0.0322871		1
Drd1	dopamine receptor D1	1070.48	1043.17	9.49719	17.4371	-0.0363829	0.760708	0.707425	0.0388197		1
Olfml2b	olfactomedin-like 2B	277.28	198.285	50.3933	83.5549	-0.478353	0.00237059	0.706865	0.000311378		1
Zfp503	zinc finger protein 503	162.895	171.231	49.4127	81.6546	0.0727902	0.77306	0.705889	0.000268875		1
Lcp1	lymphocyte cytosolic protein 1	231.694	374.173	267.899	437.32	0.688828	6.915e-11	0.70541	7.04915e-13	1	1
Ccdc80	coiled-coil domain containing 80	186.542	195.558	67.9733	111.914	0.0683446	0.769432	0.704714	2.84272e-05		1
Igfn1	immunoglobulin-like and fibronectin type III domain containing 1	769.91	595.947	51.5929	85.2656	-0.36653	0.000203279	0.7044	4.98146e-05		1
Hebp1	heme binding protein 1	474.39	593.791	128.101	209.338	0.324139	0.000578333	0.7037	2.26412e-09		1
Lgals1	lectin, galactose binding, soluble 1	195.67	260.306	256.427	418.697	0.408046	0.00152061	0.703467	1.94979e-11		1
Adora2b	adenosine A2b receptor	73.4928	83.6095	49.7353	81.8062	0.182308	0.526327	0.702872	0.000683063		1
Dpyd	dihydropyrimidine dehydrogenase	200.42	202.487	111.771	182.758	0.0178113	0.94808	0.702631	1.5068e-06		1
Capn3	calpain 3	155.894	220.149	45.794	75.671	0.495938	0.00202322	0.701776	0.000468448		1
Hexa	hexosaminidase A	1177.2	1474.3	876.125	1424.26	0.324341	2.75034e-08	0.701288	1.67565e-35		1
Hmgcs2	3-hydroxy-3-methylglutaryl-Coenzyme A synthase 2	261.849	295.886	158.738	258.68	0.176473	0.218767	0.70101	1.99757e-09		1
Rhbdf2	rhomboid 5 homolog 2	27.6559	35.839	29.5959	48.982	0.360273	0.38037	0.699175	0.0174331		1
Itpkb	inositol 1,4,5-trisphosphate 3-kinase B	1463.72	1717.28	2802.02	4543.31	0.231659	2.6628e-06	0.698074	5.5804e-73		1
Megf6	multiple EGF-like-domains 6	153.747	175.049	44.7715	73.632	0.186976	0.37335	0.697919	0.000591423		1
Slc27a3	solute carrier family 27 (fatty acid transporter), member 3	93.1236	95.8182	33.5037	55.3135	0.0438645	0.904173	0.696662	0.00384542		1
Alox12b	arachidonate 12-lipoxygenase, 12R type	133.077	86.4789	3.53068	7.15075	-0.614929	0.00422769	0.695361	0.178298	-1
Slc25a21	solute carrier family 25 (mitochondrial oxodicarboxylate carrier), member 21	16.7292	13.8635	16.5763	27.6695	-0.25099	0.693394	0.694491	0.0773081		1
Oca2	oculocutaneous albinism II	19.4674	21.7586	42.6688	69.6832	0.14677	0.785102	0.693513	0.00497502		1
Mocos	molybdenum cofactor sulfurase	56.4153	56.3257	33.8379	55.5832	-0.00259606	0.995671	0.692718	0.00546794		1
Rgs4	regulator of G-protein signaling 4	10541.9	9057.61	444.821	719.957	-0.217994	5.14482e-12	0.692221	2.64757e-32		1
Mmgt2	membrane magnesium transporter 2	263.225	275.551	118.751	192.051	0.0665755	0.746866	0.689647	5.93697e-07		1
Tpd52l1	tumor protein D52-like 1	478.407	522.087	119.868	194.274	0.125882	0.302403	0.689296	1.64855e-08		1
Cited1	Cbp/p300-interacting transactivator with Glu/Asp-rich carboxy-terminal domain 1	56.1161	71.1188	37.4073	61.1232	0.334572	0.243966	0.688975	0.00418795		1
Cdhr4	cadherin-related family member 4	28.0362	29.0094	21.8451	36.2396	0.0497219	0.938872	0.688849	0.0463228		1
Gipr	gastric inhibitory polypeptide receptor	44.7918	47.6363	27.1076	44.6153	0.090077	0.839706	0.688836	0.013909		1
Mgat4c	MGAT4 family, member C	282.461	288.859	96.7633	157.121	0.0321851	0.88267	0.688352	1.5675e-06		1
Kcnh6	potassium voltage-gated channel, subfamily H (eag-related), member 6	87.9676	92.0425	18.3186	30.6317	0.0633057	0.861831	0.688213	0.0232598		1
Dysf	dysferlin	131.854	156.329	52.5683	85.5575	0.244835	0.216992	0.6876	0.00030136		1
Dhrs1	dehydrogenase/reductase (SDR family) member 1	1323.38	1530.84	1110.21	1787.7	0.210524	0.000277691	0.687341	6.12519e-41		1
Fam46a	family with sequence similarity 46, member A	256.675	275.071	109.329	176.879	0.101085	0.553302	0.686801	2.56119e-07		1
Gpc3	glypican 3	163.746	213.894	44.303	72.5312	0.382917	0.0188624	0.686346	0.000630428		1
Col11a2	collagen, type XI, alpha 2	639.199	683.111	346.91	558.376	0.0969543	0.341927	0.685167	4.28331e-18		1
Clu	clusterin	17032.5	20394.1	10931.4	17557.6	0.260482	1.61218e-18	0.684674	5.98367e-125		1
Pfkfb1	6-phosphofructo-2-kinase/fructose-2,6-biphosphatase 1	20.4452	22.3879	9.50136	16.2762	0.1216	0.854932	0.68466	0.129292		1
Syt6	synaptotagmin VI	1035.62	922.146	477.463	767.398	-0.165906	0.0299608	0.684361	1.46155e-22		1
Col8a1	collagen, type VIII, alpha 1	199.468	202.039	231.368	372.286	0.0187416	0.937795	0.683993	1.08647e-10		1
Gbp7	guanylate binding protein 7	129.759	230.709	100.78	162.77	0.825605	2.15255e-08	0.683904	9.08604e-06	1	1
Fam167a	family with sequence similarity 167, member A	86.8323	66.2715	40.2392	65.4898	-0.377761	0.151717	0.683646	0.00378402		1
Adcyap1	adenylate cyclase activating polypeptide 1	469.921	478.888	221.216	356.227	0.0270384	0.883279	0.682096	1.70254e-10		1
Ccdc60	coiled-coil domain containing 60	28.6199	23.049	16.5847	27.4319	-0.294231	0.540146	0.681798	0.0573627		1
Trim30a	tripartite motif-containing 30A	77.2684	155.591	80.56	130.257	0.998581	4.66325e-09	0.681758	5.96041e-05	1	1
Cst3	cystatin C	15521.1	18950.3	5513.13	8848.36	0.28772	0.00270132	0.681231	4.82834e-16		1
Cdkl4	cyclin-dependent kinase-like 4	509.326	494.577	36.7107	59.9681	-0.0418159	0.792832	0.678383	0.000651871		1
Ccdc40	coiled-coil domain containing 40	66.8483	71.329	29.7887	48.5107	0.0929379	0.813979	0.677868	0.0120231		1
Tifa	TRAF-interacting protein with forkhead-associated domain	162.805	194.891	131.508	211.354	0.25968	0.143255	0.677729	1.64447e-06		1
Adhfe1	alcohol dehydrogenase, iron containing, 1	368.691	427.074	142.682	229.23	0.212387	0.0788908	0.677702	1.33866e-08		1
Smim1	small integral membrane protein 1	325.977	360.163	219.579	351.888	0.143207	0.27095	0.677476	1.28992e-11		1
Fam212a	family with sequence similarity 212, member A	29.5381	37.2541	14.4464	24.0123	0.320229	0.459346	0.676467	0.0677394		1
Acot4	acyl-CoA thioesterase 4	101.882	107.8	15.5884	25.915	0.0826116	0.805182	0.675252	0.0359406		1
Sytl4	synaptotagmin-like 4	94.2318	128.961	18.658	31.0054	0.447243	0.0524358	0.675007	0.0262315		1
Rab3il1	RAB3A interacting protein (rabin3)-like 1	248.632	297.056	139.57	223.643	0.255546	0.0515896	0.674714	2.97435e-08		1
Il13ra1	interleukin 13 receptor, alpha 1	241.517	274.646	141.017	225.849	0.18448	0.191169	0.674494	1.62486e-08		1
Heyl	hairy/enhancer-of-split related with YRPW motif-like	196.358	202.983	72.3369	116.241	0.046763	0.842842	0.673456	3.52035e-05		1
Sgk2	serum/glucocorticoid regulated kinase 2	50.3685	63.2895	28.2056	45.8925	0.320186	0.321922	0.673108	0.0149379		1
Abhd15	abhydrolase domain containing 15	17.7563	28.9142	17.3056	28.3872	0.65963	0.115598	0.672159	0.0650061		1
Dach2	dachshund family transcription factor 2	21.9434	35.32	29.885	48.5508	0.652318	0.0764101	0.670544	0.0232988	1	1
Renbp	renin binding protein	61.9827	96.9183	119.571	190.966	0.633426	0.0013389	0.670159	7.67115e-06	1	1
Slc39a12	solute carrier family 39 (zinc transporter), member 12	1438.06	1635.83	1532.46	2437.69	0.187113	0.00159142	0.670104	3.99302e-42		1
Npy	neuropeptide Y	781.292	787.826	171.008	273.072	0.0124826	0.936205	0.670014	1.37533e-10		1
Chrm2	cholinergic receptor, muscarinic 2, cardiac	740.514	560.956	198.229	315.936	-0.398409	5.0635e-07	0.669612	5.03138e-12		1
Hcn4	hyperpolarization-activated, cyclic nucleotide-gated K+ 4	365.675	285.409	125.016	199.631	-0.354603	0.00366691	0.668583	2.51459e-07		1
Rnasel	ribonuclease L (2', 5'-oligoisoadenylate synthetase-dependent)	371.711	330.952	59.7395	96.2559	-0.165139	0.25987	0.667728	8.0473e-05		1
Inhba	inhibin beta-A	299.515	262.099	117.543	188.095	-0.188536	0.283753	0.667507	6.08473e-06		1
Cpa6	carboxypeptidase A6	23.9443	11.4674	0	1.2511	-0.992088	0.0709142	0.667478	0.39812	-1
Tmem37	transmembrane protein 37	22.2921	27.0447	16.5617	27.1341	0.267008	0.594454	0.667219	0.0659327		1
I830077J02Rik	RIKEN cDNA I830077J02 gene	25.2339	39.2484	14.172	23.3087	0.608849	0.117306	0.667053	0.0815767		1
Epha5	Eph receptor A5	3539.73	3174.36	390.183	619.855	-0.155832	0.0013335	0.666701	1.4474e-23		1
Kcns3	potassium voltage-gated channel, delayed-rectifier, subfamily S, member 3	177.818	153.367	47.4199	76.4061	-0.211295	0.319499	0.666425	0.00110418		1
Pex5l	peroxisomal biogenesis factor 5-like	5603.19	5633.85	1746.72	2770.45	0.00902953	0.9148	0.665756	3.6847e-49		1
Rgs22	regulator of G-protein signalling 22	35.1466	32.1598	20.0504	32.7579	-0.115695	0.831208	0.664592	0.0539099		1
Pbxip1	pre B cell leukemia transcription factor interacting protein 1	1516.98	1753.31	1228.5	1945.65	0.210128	0.000196209	0.6637	1.73751e-39		1
BC030499	cDNA sequence BC030499	319.609	287.199	30.6299	49.5917	-0.151183	0.384598	0.659868	0.00383049		1
H2-T23	histocompatibility 2, T region locus 23	181.086	245.491	90.7394	144.197	0.434242	0.00322934	0.659413	2.04084e-05		1
Opalin	oligodendrocytic myelin paranodal and inner loop protein	519.648	553.248	192.467	304.67	0.0910511	0.549048	0.658737	1.03099e-08		1
Acsl5	acyl-CoA synthetase long-chain family member 5	1830.87	1737.71	298.689	472.129	-0.0745718	0.287804	0.657944	3.25782e-18		1
Pla2g5	phospholipase A2, group V	68.4233	70.839	67.2786	106.873	0.0512284	0.894498	0.657315	0.000813746		1
Cmbl	carboxymethylenebutenolidase-like (Pseudomonas)	219.691	258.22	105.126	166.614	0.231775	0.107333	0.657302	1.46647e-06		1
Ankrd55	ankyrin repeat domain 55	142.51	194.341	113.371	179.407	0.445012	0.00302843	0.657155	2.75943e-06		1
Gusb	glucuronidase, beta	346.009	475.105	330.767	521.751	0.456261	7.07496e-07	0.656045	2.0738e-14		1
Pgf	placental growth factor	70.0701	80.7714	41.9028	66.9172	0.198957	0.513767	0.654283	0.00462899		1
Sntb1	syntrophin, basic 1	84.3563	73.3166	39.2083	62.5223	-0.196965	0.504718	0.654105	0.00494643		1
Pla1a	phospholipase A1 member A	25.5009	24.1759	18.6675	30.2098	-0.0774723	0.902565	0.653865	0.0684708		1
Nipsnap3b	nipsnap homolog 3B	232.272	272.038	109.395	172.932	0.225203	0.147237	0.653245	4.05736e-06		1
Cav2	caveolin 2	1299.71	1294.49	381.804	600.626	-0.00503817	0.965077	0.652589	1.32721e-20		1
Trim12c	tripartite motif-containing 12C	60.4981	119.561	69.3351	109.892	0.963855	1.59513e-06	0.651909	0.000771146	1	1
Cdh13	cadherin 13	2427.29	2602.35	282.282	444.023	0.101181	0.114083	0.650206	1.34552e-16		1
Steap4	STEAP family member 4	10.4239	15.8076	23.6461	37.8466	0.534585	0.322836	0.650198	0.0622748		1
Slc37a2	solute carrier family 37 (glycerol-3-phosphate transporter), member 2	110.224	159.759	135.76	213.553	0.529039	0.00115761	0.649811	2.78944e-06		1
Suclg2	succinate-Coenzyme A ligase, GDP-forming, beta subunit	233.469	272.231	222.224	349.466	0.219675	0.102229	0.649745	3.93143e-10		1
2810459M11Rik	RIKEN cDNA 2810459M11 gene	328.95	359.673	233.097	366.078	0.129866	0.3169	0.649606	1.90208e-11		1
Zfp575	zinc finger protein 575	130.971	146.329	13.4292	22.2438	0.159468	0.548473	0.649021	0.0547012		1
Nsg2	neuron specific gene family member 2	16751.8	16531	2295.13	3596.95	-0.0183461	0.719929	0.648677	1.68293e-74		1
Irf1	interferon regulatory factor 1	142.464	181.213	87.8121	138.423	0.343813	0.0394045	0.648094	3.55497e-05		1
Mmel1	membrane metallo-endopeptidase-like 1	38.3782	25.1596	14.0892	22.9889	-0.579998	0.165182	0.647459	0.105319	-1
H2-Ab1	histocompatibility 2, class II antigen A, beta 1	32.1907	45.5188	35.9709	57.0402	0.478105	0.147899	0.646997	0.0131999		1
Psmb9	proteasome (prosome, macropain) subunit, beta type 9 (large multifunctional peptidase 2)	23.002	52.03	25.0469	40.0622	1.11362	0.000825161	0.646565	0.0497838	1	1
Gas2	growth arrest specific 2	235.985	249.55	124.18	195.063	0.0799005	0.689487	0.646354	2.02553e-06		1
Pdgfrl	platelet-derived growth factor receptor-like	34.241	31.9825	35.6861	56.5686	-0.0958199	0.84764	0.64623	0.0158757		1
Rhov	ras homolog family member V	192.606	207.075	86.4606	135.976	0.102625	0.65049	0.645179	8.73049e-05		1
Pth1r	parathyroid hormone 1 receptor	150.303	170.701	130.992	205.398	0.180374	0.341946	0.644445	2.0949e-06		1
E2f2	E2F transcription factor 2	30.0362	18.488	7.40917	12.5349	-0.659125	0.148107	0.644351	0.185475	-1
Zbtb42	zinc finger and BTB domain containing 42	19.422	24.4357	22.8886	36.4971	0.30491	0.543736	0.641866	0.0545055		1
Rin3	Ras and Rab interactor 3	65.0511	66.1811	41.3383	65.1823	0.0231857	0.957328	0.641705	0.00626145		1
Sh3bgrl3	SH3 domain binding glutamic acid-rich protein-like 3	1388.56	1501.31	469.47	732.535	0.112573	0.106902	0.641173	8.65216e-22		1
Car14	carbonic anhydrase 14	342.338	417.581	386.227	602.691	0.28549	0.0043787	0.640701	4.56185e-15		1
Hs6st3	heparan sulfate 6-O-sulfotransferase 3	249.919	218.521	48.6866	76.9039	-0.189313	0.286711	0.640625	0.000910621		1
Hmgb3	high mobility group box 3	109.327	102.893	40.9411	64.6466	-0.0882086	0.772877	0.640331	0.00397786		1
Npr3	natriuretic peptide receptor 3	455.085	461.086	149.039	233.264	0.020626	0.911927	0.639506	5.10904e-08		1
Klk6	kallikrein related-peptidase 6	129.922	157.892	346.001	539.062	0.278788	0.0798986	0.638842	2.77492e-11		1
Asb18	ankyrin repeat and SOCS box-containing 18	64.5855	65.8717	27.403	43.5899	0.0289171	0.949926	0.63863	0.0218897		1
Xaf1	XIAP associated factor 1	100.804	167.954	76.1567	119.343	0.728643	4.84977e-06	0.638578	0.00013311	1	1
Cd34	CD34 antigen	1581.45	1559.65	491.992	766.26	-0.0191356	0.840509	0.638197	1.39283e-23		1
Tdgf1	teratocarcinoma-derived growth factor 1	14.4342	16.6894	84.5799	132.031	0.192052	0.725951	0.637292	0.00114207		1
Arhgef28	Rho guanine nucleotide exchange factor (GEF) 28	1109.76	1057.45	201.419	314.235	-0.0677644	0.502633	0.63718	2.70788e-11		1
Parp3	poly (ADP-ribose) polymerase family, member 3	96.5635	155.082	176.168	274.507	0.676487	5.66294e-06	0.636689	7.64967e-08	1	1
Mrc1	mannose receptor, C type 1	177.049	187.608	99.7221	155.76	0.0835017	0.692447	0.63639	9.75797e-06		1
Oas2	2'-5' oligoadenylate synthetase 2	14.516	31.6275	16.7827	27.1462	1.04006	0.0148576	0.636289	0.116274	1
Ptgs1	prostaglandin-endoperoxide synthase 1	402.191	417.365	160.525	250.167	0.0554845	0.72963	0.636266	2.08142e-08		1
Tnfaip2	tumor necrosis factor, alpha-induced protein 2	19.5808	34.3	26.4108	41.8153	0.767302	0.0348939	0.636188	0.0388067	1	1
Mcf2	mcf.2 transforming sequence	287.554	242.274	77.2097	120.882	-0.245488	0.0855009	0.636102	4.35564e-05		1
Cda	cytidine deaminase	50.9478	51.2692	64.4856	100.886	0.0143268	0.975031	0.635438	0.00137564		1
3110082I17Rik	RIKEN cDNA 3110082I17 gene	132.914	145.895	59.6904	93.6161	0.131212	0.61249	0.63489	0.00120251		1
Rarres1	retinoic acid receptor responder (tazarotene induced) 1	14.3528	24.73	17.9257	28.6829	0.717577	0.115951	0.634364	0.0969624	1	1
Cfap45	cilia and flagella associated protein 45	79.1375	89.1565	29.2365	46.3383	0.171924	0.565618	0.633547	0.0139713		1
Myl4	myosin, light polypeptide 4	275.184	256.93	15.5087	25.4096	-0.0974946	0.634837	0.633346	0.0378744		1
Tst	thiosulfate sulfurtransferase, mitochondrial	418.678	565.085	602.697	934.951	0.431716	2.15945e-07	0.632997	3.17138e-19		1
Pde1b	phosphodiesterase 1B, Ca2+-calmodulin dependent	7489.8	7219.7	812.972	1258.76	-0.0520755	0.255954	0.630693	6.71308e-39		1
Naglu	alpha-N-acetylglucosaminidase (Sanfilippo disease IIIB)	200.178	263.985	242.257	375.717	0.395454	0.00360503	0.629049	2.65174e-08		1
Il15ra	interleukin 15 receptor, alpha chain	126.989	119.062	49.3613	77.2256	-0.090774	0.742475	0.628998	0.00189729		1
Cxcl14	chemokine (C-X-C motif) ligand 14	1366.1	1411.52	610.118	943.608	0.0477257	0.556983	0.628967	2.72862e-26		1
Dmrtc1a	DMRT-like family C1a	128.243	128.879	29.6944	46.6895	0.00953346	0.978951	0.628374	0.0131307		1
Mgmt	O-6-methylguanine-DNA methyltransferase	24.5864	26.6151	25.7278	40.5162	0.111642	0.844475	0.62823	0.0487866		1
Thnsl2	threonine synthase-like 2 (bacterial)	119.951	126.601	88.8787	138.023	0.076283	0.77306	0.627977	7.9482e-05		1
Pou3f4	POU domain, class 3, transcription factor 4	194.078	190.47	70.5129	109.596	-0.0262118	0.923104	0.625322	0.000213262		1
Fam163b	family with sequence similarity 163, member B	3177.93	2869.12	326.66	504.213	-0.146694	0.0106566	0.624141	9.5566e-17		1
9930012K11Rik	RIKEN cDNA 9930012K11 gene	40.9353	56.8653	30.7378	48.0909	0.460859	0.130606	0.624105	0.021416		1
Asb4	ankyrin repeat and SOCS box-containing 4	89.2984	139.815	36.2276	56.8046	0.637093	0.00128346	0.623879	0.00831491	1	1
Ddx58	DEAD (Asp-Glu-Ala-Asp) box polypeptide 58	151.322	273.869	150.714	232.586	0.851377	3.67566e-12	0.623208	4.1799e-07	1	1
Emp3	epithelial membrane protein 3	45.493	55.8653	41.639	64.8625	0.285382	0.407701	0.62269	0.0134906		1
Bdkrb2	bradykinin receptor, beta 2	35.8476	41.3246	43.7909	67.9982	0.19171	0.642834	0.621101	0.0126142		1
Rasgef1b	RIKEN cDNA A930011G23 gene	1362.61	1520.73	276.813	425.553	0.158822	0.0203637	0.619674	4.06214e-14		1
Ncan	neurocan	6145.2	5460.69	535.45	822.301	-0.16901	0.000268188	0.617275	4.26935e-24		1
Fam105a	family with sequence similarity 105, member A	459.475	468.295	119.27	183.529	0.027541	0.871174	0.616735	7.1341e-07		1
Spin2c	spindlin family, member 2C	136.942	151.022	53.2733	82.5639	0.138595	0.561495	0.616685	0.00175068		1
Nrp1	neuropilin 1	858.573	860.471	265.327	407.092	0.00456921	0.975031	0.61503	8.67776e-13		1
Angptl4	angiopoietin-like 4	54.5548	64.6244	43.3424	67.167	0.242903	0.453759	0.614331	0.0100278		1
Tgfb1	transforming growth factor, beta 1	84.5637	129.706	78.0979	120.608	0.606376	0.0024805	0.613319	0.00106408	1	1
Dapp1	dual adaptor for phosphotyrosine and 3-phosphoinositides 1	128.215	123.642	23.2437	36.5513	-0.0494627	0.87393	0.613281	0.0242424		1
Tgif1	TGFB-induced factor homeobox 1	36.9568	58.9163	56.3378	86.9187	0.652007	0.0132184	0.612807	0.00394548	1	1
Ajuba	ajuba LIM protein	38.3097	52.9792	44.0453	68.1824	0.45264	0.14967	0.612786	0.0130086		1
Matn4	matrilin 4	238.713	195.412	63.4955	97.9905	-0.285811	0.0907782	0.611208	0.000710749		1
Prox2	prospero homeobox 2	26.9312	32.2913	32.1019	49.6858	0.250941	0.559761	0.610902	0.0270438		1
Rab29	RAB29, member RAS oncogene family	67.7179	80.5864	101.678	155.756	0.249213	0.33147	0.610852	0.000189608		1
Cd302	CD302 antigen	280.755	308.226	171.795	262.856	0.133933	0.364277	0.609976	8.24239e-08		1
Acan	aggrecan	133.053	107.673	48.056	74.0117	-0.301376	0.147237	0.609659	0.00295399		1
Slc2a4	solute carrier family 2 (facilitated glucose transporter), member 4	38.0837	37.243	120.841	184.727	-0.0289416	0.952225	0.609252	0.000189542		1
Fzd2	frizzled class receptor 2	235.9	210.648	45.8694	70.7298	-0.160595	0.387716	0.608895	0.00217872		1
Lpar4	lysophosphatidic acid receptor 4	76.7653	80.4013	34.5136	53.5569	0.0639395	0.868356	0.60755	0.0169928		1
Pcbd1	pterin 4 alpha carbinolamine dehydratase/dimerization cofactor of hepatocyte nuclear factor 1 alpha (TCF1) 1	166.86	147.175	72.3621	111.107	-0.180306	0.409985	0.607293	0.000706004		1
Fabp5	fatty acid binding protein 5, epidermal	579.291	632.334	273.435	416.891	0.125441	0.252764	0.606401	4.37469e-11		1
Prlr	prolactin receptor	442.399	487.446	441.373	671.842	0.141965	0.193556	0.605779	1.41614e-14		1
Plpp2	phospholipid phosphatase 2	96.0838	106.775	74.0414	113.443	0.149522	0.578403	0.605596	0.000947332		1
Pde1a	phosphodiesterase 1A, calmodulin-dependent	6450.03	6051.61	105.461	161.864	-0.0908557	0.0603191	0.605039	1.62758e-07		1
Fzd10	frizzled class receptor 10	48.6981	58.3434	29.643	45.8244	0.256582	0.467443	0.604985	0.0311903		1
Prrx2	paired related homeobox 2	17.0864	18.197	21.5287	33.3815	0.0773924	0.911609	0.604112	0.0853412		1
Sulf2	sulfatase 2	2413.7	2275.13	545.743	830.048	-0.0841404	0.175243	0.603978	6.06219e-23		1
Gpr17	G protein-coupled receptor 17	1397.72	1310.52	421.932	640.938	-0.0913648	0.287786	0.603729	5.80641e-16		1
Rdh5	retinol dehydrogenase 5	71.669	143.392	241.714	367.699	0.984798	1.00511e-10	0.603718	2.02274e-08	1	1
Herc6	hect domain and RLD 6	348.716	362.267	79.019	120.826	0.0562471	0.74457	0.603376	5.44818e-05		1
Insc	INSC spindle orientation adaptor protein	111.699	107.077	75.3908	115.186	-0.0616083	0.833216	0.602483	0.000497443		1
Abcb6	ATP-binding cassette, sub-family B (MDR/TAP), member 6	44.2039	39.6396	24.4445	37.8363	-0.15038	0.746456	0.601679	0.0579713		1
Bub1b	BUB1B, mitotic checkpoint serine/threonine kinase	30.6115	69.9072	74.1275	113.121	1.15206	3.2588e-06	0.601429	0.00305169	1	1
Aldh1a1	aldehyde dehydrogenase family 1, subfamily A1	1452.69	1885.05	4697.3	7108.01	0.376084	1.73829e-15	0.598728	3.77936e-57		1
Rap2b	RAP2B, member of RAS oncogene family	1438.41	1506.44	222.971	338.273	0.0674797	0.383121	0.598706	3.99921e-12		1
Tmprss5	transmembrane protease, serine 5 (spinesin)	35.3955	35.9203	34.5954	52.919	0.0226137	0.967322	0.597179	0.0286825		1
Ptger4	prostaglandin E receptor 4 (subtype EP4)	28.5696	37.3109	20.0682	31.0791	0.367009	0.379155	0.596623	0.0818934		1
Sema3b	sema domain, immunoglobulin domain (Ig), short basic domain, secreted, (semaphorin) 3B	137.811	153.622	245.556	371.418	0.156428	0.389926	0.596485	7.81949e-09		1
Arhgap19	Rho GTPase activating protein 19	137.547	137.49	109.736	166.527	0.00118636	0.997519	0.595883	0.000120227		1
Syt16	synaptotagmin XVI	2290.31	2251.96	117.535	178.765	-0.0233644	0.795012	0.594758	1.34021e-07		1
Rlbp1	retinaldehyde binding protein 1	359.928	413.672	151.337	228.802	0.200268	0.0836112	0.593094	2.30416e-07		1
Kcnh4	potassium voltage-gated channel, subfamily H (eag-related), member 4	395.297	315.608	11.8533	19.3078	-0.323047	0.0140081	0.593079	0.0788626		1
Wnt7b	wingless-type MMTV integration site family, member 7B	753.589	763.813	190.549	288.055	0.0201904	0.886562	0.592123	3.17767e-09		1
Fes	feline sarcoma oncogene	84.1345	104.917	65.4116	99.4154	0.315802	0.168945	0.590506	0.00202882		1
Zap70	zeta-chain (TCR) associated protein kinase	46.6062	63.7003	11.5799	18.3945	0.440009	0.188752	0.590403	0.134266		1
Parp9	poly (ADP-ribose) polymerase family, member 9	86.538	165.353	115.982	175.202	0.924572	1.45316e-09	0.590373	3.39702e-05	1	1
Stk26	serine/threonine kinase 26	322.981	295.473	23.8912	37.2368	-0.127359	0.464108	0.590314	0.0206808		1
Gcnt4	glucosaminyl (N-acetyl) transferase 4, core 2 (beta-1,6-N-acetylglucosaminyltransferase)	348.616	309.151	33.1527	51.0329	-0.171158	0.270859	0.590207	0.00776583		1
Adamtsl3	ADAMTS-like 3	80.5625	97.2857	65.0231	98.4642	0.266021	0.277917	0.58986	0.00211469		1
Slc1a4	solute carrier family 1 (glutamate/neutral amino acid transporter), member 4	1667.02	1871.41	627.943	944.67	0.167576	0.00279701	0.589258	1.16446e-23		1
Trim13	tripartite motif-containing 13	171.689	170.567	108.473	163.904	-0.00766475	0.978643	0.588656	7.35379e-05		1
Nrros	negative regulator of reactive oxygen species	131.103	160.632	90.8891	137.373	0.289614	0.106492	0.588322	0.000181118		1
H2-Aa	histocompatibility 2, class II antigen A, alpha	55.8942	89.2959	59.1298	89.7305	0.65775	0.00361617	0.588093	0.00451784	1	1
Alas2	aminolevulinic acid synthase 2, erythroid	100.378	129.56	115.483	174.433	0.361804	0.0563849	0.588071	9.02626e-05		1
Dnali1	dynein, axonemal, light intermediate polypeptide 1	38.9937	40.8792	46.6437	70.6846	0.0651785	0.891793	0.587157	0.0142933		1
H2-Eb1	histocompatibility 2, class II antigen E beta	45.814	69.9182	40.959	62.2746	0.588907	0.0282774	0.586946	0.0179941	1	1
S100a10	S100 calcium binding protein A10 (calpactin)	371.996	386.148	338.398	508.634	0.0530858	0.737188	0.586275	6.70865e-11		1
Zbed5	zinc finger, BED type containing 5	182.093	197.289	54.0204	81.9662	0.11511	0.615785	0.586257	0.00276109		1
Pcdh12	protocadherin 12	10.6908	15.2179	18.6749	28.6669	0.445683	0.443485	0.585721	0.130151		1
Cxcr4	chemokine (C-X-C motif) receptor 4	50.3451	58.4403	63.1173	95.0683	0.206173	0.539204	0.581947	0.00577488		1
Shroom2	shroom family member 2	2896.37	2700.93	563.898	843.747	-0.0995984	0.0592102	0.580866	3.02768e-23		1
Mettl27	methyltransferase like 27	211.665	245.009	81.5114	122.157	0.210019	0.194453	0.575332	0.000279359		1
Lingo2	leucine rich repeat and Ig domain containing 2	595.038	599.987	96.685	144.676	0.0129989	0.93975	0.573243	2.23826e-05		1
Axl	AXL receptor tyrosine kinase	1383.57	1705.97	1338.49	1990.86	0.302157	8.57544e-08	0.573082	3.07875e-28		1
Eif2ak2	eukaryotic translation initiation factor 2-alpha kinase 2	166.127	305.009	215.441	320.68	0.87014	1.43427e-14	0.57131	9.39295e-08	1
Ptprf	protein tyrosine phosphatase, receptor type, F	2571.6	2373.17	749.368	1113.48	-0.114224	0.054529	0.571279	2.39318e-23		1
Popdc2	popeye domain containing 2	13.4566	6.56193	4.54165	7.55059	-0.891664	0.163956	0.566191	0.366742	-1
Tmem130	transmembrane protein 130	6742.63	7591.13	2252.92	3326.87	0.171634	3.80794e-07	0.563348	2.29306e-55		1
Lrrtm4	leucine rich repeat transmembrane neuronal 4	1040.82	1058.93	174.894	259.434	0.025217	0.839431	0.56286	3.87854e-08		1
Hoxb6	homeobox B6	0	0	0	16.8097	-8.10983e-05	0.999854	0.561319	0.209128		1
Fcgr1	Fc receptor, IgG, high affinity I	68.1559	130.479	75.3855	112.119	0.919215	2.42144e-06	0.560978	0.00355488	1	1
Plekhf2	pleckstrin homology domain containing, family F (with FYVE domain) member 2	188.751	213.335	120.832	178.965	0.176643	0.328486	0.560569	8.4414e-05		1
Frmpd2	FERM and PDZ domain containing 2	54.8178	48.726	25.7646	38.6396	-0.163502	0.698781	0.557468	0.0734303		1
Tmem53	transmembrane protein 53	45.8914	59.4776	34.1071	50.8908	0.363219	0.246481	0.555485	0.0366369		1
Atp2a1	ATPase, Ca++ transporting, cardiac muscle, fast twitch 1	42.2796	22.0067	14.8613	22.5155	-0.896847	0.0116465	0.553892	0.153057	-1
Hspb6	heat shock protein, alpha-crystallin-related, B6	107.44	162.036	197.011	287.513	0.585089	7.03598e-05	0.543418	2.81451e-06	1
Gbp5	guanylate binding protein 5	65.2735	113.173	69.087	101.018	0.782644	4.59316e-05	0.540799	0.00376351	1
Trim21	tripartite motif-containing 21	62.5628	103.848	65.5752	95.5962	0.717388	0.000610415	0.534111	0.00750108	1
Ifitm3	interferon induced transmembrane protein 3	136.53	258.096	159.551	230.58	0.911061	1.68275e-12	0.528752	3.38382e-05	1
Trim25	tripartite motif-containing 25	147.193	279.786	155.055	223.984	0.919083	3.0153e-13	0.528502	3.83357e-05	1
Ifit3b	interferon-induced protein with tetratricopeptide repeats 3B	56.0712	170.522	95.2296	137.627	1.57872	2.18941e-21	0.526908	0.000998917	1
Cxcl5	chemokine (C-X-C motif) ligand 5	20.5443	32.5366	8.37927	12.8646	0.623375	0.203926	0.514134	0.314586	1
Plaur	plasminogen activator, urokinase receptor	20.2778	34.2081	23.6796	34.3289	0.717682	0.0621616	0.511843	0.136009	1
Nlrp6	NLR family, pyrin domain containing 6	26.8634	16.0924	9.85549	14.6833	-0.69196	0.123638	0.508449	0.273026	-1
Omp	olfactory marker protein	73.4701	7.5819	6.33948	9.64695	-3.07505	9.82263e-17	0.501207	0.332378	-1
Agpat2	1-acylglycerol-3-phosphate O-acyltransferase 2 (lysophosphatidic acid acyltransferase, beta)	24.4644	40.4306	30.7337	43.9496	0.689417	0.0475834	0.499391	0.102375	1
Papln	papilin, proteoglycan-like sulfated glycoprotein	113.641	76.9206	12.3637	18.1187	-0.554046	0.0129641	0.488555	0.189184	-1
Gpr151	G protein-coupled receptor 151	40.6279	66.5272	2.4589	4.29872	0.697272	0.0313718	0.482037	0.445988	1
Phf11d	PHD finger protein 11D	11.1754	23.133	11.6219	16.9538	0.944591	0.0710649	0.479238	0.346273	1
Isg20	interferon-stimulated protein	16.865	29.0568	13.031	18.6783	0.737196	0.0901583	0.474061	0.276352	1
Mdh1b	malate dehydrogenase 1B, NAD (soluble)	26.5373	44.5378	13.0289	18.7562	0.716955	0.0441544	0.473791	0.247921	1
Foxq1	forkhead box Q1	55.7042	90.2116	62.5884	87.2163	0.67926	0.0029813	0.471428	0.0281248	1
Cstad	CSA-conditional, T cell activation-dependent protein	25.6409	45.03	14.8362	21.1584	0.778393	0.038925	0.470545	0.25446	1
Arc	activity regulated cytoskeletal-associated protein	7833.89	4893.46	489.016	674.475	-0.677672	7.30323e-81	0.464823	3.15747e-14	-1
Fhl4	four and a half LIM domains 4	15.8059	26.9862	9.54542	13.8421	0.712673	0.161885	0.46154	0.369852	1
Trdn	triadin	26.2613	9.84652	1.05815	2.18438	-1.32149	0.00773924	0.450541	0.559522	-1
Gbp4	guanylate binding protein 4	55.1027	90.0734	73.2147	99.955	0.695598	0.00108419	0.441517	0.0223278	1
Tmco4	transmembrane and coiled-coil domains 4	58.1163	89.1626	76.5538	104.127	0.598999	0.0108976	0.438114	0.0357204	1
Tbx21	T-box 21	15.2037	2.61964	1.39026	2.47017	-2.05263	0.00155588	0.432161	0.591934	-1
Mctp2	multiple C2 domains, transmembrane 2	97.6133	63.7248	13.4627	18.6563	-0.600578	0.0222598	0.427241	0.269769	-1
Fgf18	fibroblast growth factor 18	39.9439	25.7003	20.7932	28.5332	-0.60886	0.0967009	0.426742	0.23375	-1
Egr1	early growth response 1	9482.03	5500.53	1293.04	1703.36	-0.784349	1.00148e-122	0.397573	3.06496e-19	-1
Slc14a1	solute carrier family 14 (urea transporter), member 1	412.536	668.57	952.846	1245.31	0.6942	5.16782e-19	0.386965	7.60218e-09	1
H2-Q7	histocompatibility 2, Q region locus 7	7.73077	17.1381	12.3395	16.5038	1.00992	0.0573193	0.383242	0.443138	1
Pomc	pro-opiomelanocortin-alpha	44.792	67.2904	15.8838	20.9548	0.572495	0.0663777	0.363317	0.351145	1
A2m	alpha-2-macroglobulin	197.991	385.285	3109.95	3981.41	0.952286	4.48352e-30	0.357667	1.15485e-17	1
Nek5	NIMA (never in mitosis gene a)-related expressed kinase 5	11.7593	25.7472	34.5062	44.4637	1.03238	0.00895862	0.353249	0.270571	1
Foxr2	forkhead box R2	25.3466	40.1474	20.0263	25.903	0.626851	0.104219	0.344365	0.377396	1
Maff	v-maf musculoaponeurotic fibrosarcoma oncogene family, protein F (avian)	44.692	22.6716	19.447	24.9276	-0.932666	0.00632806	0.339052	0.376707	-1
Sp7	Sp7 transcription factor 7	68.9266	43.2436	16.9598	21.7999	-0.651966	0.0318085	0.335296	0.385965	-1
Ifih1	interferon induced with helicase C domain 1	153.599	237.376	142.594	179.754	0.62369	2.36573e-06	0.331424	0.0169928	1
Rgag1	retrotransposon Gag like 9	64.4813	99.9372	42.9558	54.4003	0.625742	0.00523178	0.328457	0.195554	1
B3gnt4	UDP-GlcNAc:betaGal beta-1,3-N-acetylglucosaminyltransferase 4	11.0485	19.4194	5.61134	7.47652	0.743839	0.174451	0.327537	0.594099	1
Sp100	nuclear antigen Sp100	84.3877	127.516	106.528	133.711	0.587149	0.00114496	0.325261	0.055095	1
Tor3a	torsin family 3, member A	167.118	261.027	244.226	302.865	0.638191	7.32917e-07	0.311133	0.0103786	1
Slc44a4	solute carrier family 44, member 4	6.40491	14.165	0.357258	0.947336	1.01154	0.156642	0.305416	0.72677	1
Rnf213	ring finger protein 213	423.887	708.716	554.065	682.204	0.74168	5.63129e-20	0.300392	0.000214288	1
Sp140	Sp140 nuclear body protein	4.01919	11.4997	8.14884	10.4106	1.21054	0.0632316	0.300257	0.639014	1
Wdr63	WD repeat domain 63	15.8645	24.4034	29.599	36.5332	0.579255	0.18446	0.292986	0.401175	1
Uba7	ubiquitin-like modifier activating enzyme 7	75.1178	114.322	61.4631	75.0374	0.594099	0.00482455	0.28284	0.213975	1
Adm	adrenomedullin	41.0351	28.2526	24.6728	30.2519	-0.51388	0.152442	0.28062	0.425948	-1
Rnls	renalase, FAD-dependent amine oxidase	12.7095	23.8593	22.5544	27.6661	0.819124	0.08045	0.27391	0.524902	1
Dlgap5	DLG associated protein 5	4.75273	12.7961	4.93768	6.27139	1.16424	0.0919119	0.25849	0.725872	1
Clec4a2	C-type lectin domain family 4, member a2	8.73568	19.5448	7.07393	8.72958	1.04225	0.0495519	0.255793	0.675542	1
Fbxo5	F-box protein 5	23.2285	37.3182	51.9083	61.553	0.648847	0.0527104	0.242737	0.375289	1
Slc39a4	solute carrier family 39 (zinc transporter), member 4	21.3956	39.0282	35.994	42.4528	0.812746	0.0218973	0.231197	0.49878	1
Tusc5	tumor suppressor candidate 5	12.5062	6.64051	11.2594	13.4341	-0.784743	0.2022	0.228637	0.684722	-1
St14	suppression of tumorigenicity 14 (colon carcinoma)	18.5125	32.6296	51.4336	60.346	0.769374	0.0253319	0.226	0.415859	1
H2-D1	histocompatibility 2, D region locus 1	681.964	1413.85	2213.2	2566.72	1.04985	2.18751e-84	0.21504	4.01585e-06	1
Gpr50	G-protein-coupled receptor 50	33.7342	53.9982	4.61086	5.61583	0.660353	0.0804185	0.196229	0.756225	1
Stat1	signal transducer and activator of transcription 1	290.568	518.871	460.808	526.928	0.83244	1.90457e-20	0.194837	0.0330025	1
Ifi27	interferon, alpha-inducible protein 27	441.926	745.748	479.346	548.439	0.751391	3.51598e-21	0.194552	0.0264899	1
Krt18	keratin 18	33.924	53.1164	92.7834	106.074	0.621011	0.0217988	0.193237	0.372116	1
Otop2	otopetrin 2	25.9083	14.7843	6.37095	7.49449	-0.755201	0.115881	0.187777	0.759306	-1
Wfdc2	WAP four-disulfide core domain 2	15.4297	26.2054	33.9385	38.3318	0.709192	0.0906004	0.173852	0.63846	1
Mustn1	musculoskeletal, embryonic nuclear protein 1	26.7506	44.8388	33.1778	37.5807	0.717846	0.0338224	0.172265	0.625699	1
Slc24a5	solute carrier family 24, member 5	16.8924	29.6193	87.8949	98.9616	0.757236	0.0297641	0.171758	0.479594	1
Prelid2	PRELI domain containing 2	3.34037	9.94568	8.50297	9.6609	1.21743	0.0674339	0.165643	0.80476	1
Frmd7	FERM domain containing 7	106.933	20.368	2.45995	3.0937	-2.34319	4.64047e-17	0.163133	0.821411	-1
Ifit1bl2	interferon induced protein with tetratricopeptide repeats 1B like 2	23.5275	15.1181	5.66165	6.50914	-0.593757	0.26311	0.160417	0.805467	-1
Tcea3	transcription elongation factor A (SII), 3	10.4423	20.0202	43.0093	47.7872	0.846757	0.0528943	0.150228	0.661438	1
Fhdc1	FH2 domain containing 1	271.965	171.155	233.579	255.323	-0.662296	1.88799e-08	0.129913	0.309368	-1
Mid1	midline 1	28.0224	45.3589	38.7274	42.139	0.670068	0.0442555	0.117879	0.732504	1
Gnmt	glycine N-methyltransferase	12.972	6.5831	115.889	125.518	-0.818355	0.0853422	0.116377	0.607575	-1
Gm1673	predicted gene 1673	127.959	194.3	80.839	88.0779	0.565405	0.209109	0.116111	0.801825	1
Gzmk	granzyme K	8.05685	16.4692	0.356216	0.639547	0.945883	0.146202	0.11347	0.900737	1
Ly96	lymphocyte antigen 96	11.1527	21.0619	14.8236	15.9864	0.842559	0.0796845	0.0989285	0.848749	1
Dnase2a	deoxyribonuclease II alpha	86.4473	143.729	270.88	289.622	0.723098	1.79238e-06	0.0982338	0.458376	1
Upk1a	uroplakin 1A	12.6506	6.203	17.9929	19.2317	-0.857941	0.160337	0.0950319	0.866194	-1
Tph1	tryptophan hydroxylase 1	10.677	20.7704	6.3007	6.85897	0.866152	0.116702	0.0890499	0.895075	1
Zfp97	zinc finger protein 97	24.4777	15.3918	17.6838	18.8243	-0.615601	0.203815	0.0831185	0.868448	-1
Lgr6	leucine-rich repeat-containing G protein-coupled receptor 6	205.007	108.26	261.806	276.527	-0.910282	5.17927e-12	0.0798935	0.553881	-1
Adh1	alcohol dehydrogenase 1 (class I)	11.4108	19.0532	29.0354	30.6176	0.668516	0.166049	0.0785234	0.853315	1
Ppm1j	protein phosphatase 1J	30.3482	14.578	44.39	46.7758	-0.987192	0.0102387	0.0755298	0.840613	-1
Rbm20	RNA binding motif protein 20	165.697	117.243	79.9419	84.3062	-0.493558	0.00299286	0.0751411	0.733137	-1
Fgf17	fibroblast growth factor 17	15.4756	9.45251	4.92302	5.32809	-0.613734	0.386015	0.0749716	0.920606	-1
Scgn	secretagogin, EF-hand calcium binding protein	54.3751	21.2671	0.356216	0.633555	-1.29808	0.0013188	0.0732441	0.934082	-1
Col6a5	collagen, type VI, alpha 5	40.1618	61.7137	23.6398	24.8534	0.600174	0.076152	0.0710589	0.8685	1
Spns3	spinster homolog 3	6.74853	13.7816	17.2385	18.0687	0.892193	0.109683	0.066141	0.898788	1
Dao	D-amino acid oxidase	9.03418	17.4502	1397.81	1450.74	0.768441	0.0451573	0.0552875	0.428508	1
Rnaset2a	ribonuclease T2A	6.33664	12.6478	9.91734	10.3425	0.828284	0.206555	0.0546075	0.933703	1
Phf19	PHD finger protein 19	26.8087	16.1136	39.0877	40.5182	-0.683553	0.090012	0.0527926	0.887328	-1
Col6a4	collagen, type VI, alpha 4	25.1883	88.588	15.4773	15.8703	1.76371	3.77438e-11	0.0307611	0.946614	1
Oscar	osteoclast associated receptor	48.811	29.3333	26.8447	27.3023	-0.705493	0.0320711	0.0211778	0.958065	-1
Tcf23	transcription factor 23	6.43179	16.2273	22.941	22.7532	1.14968	0.0242738	-0.00595681	0.990308	1
Pcdhb2	protocadherin beta 2	64.6622	41.8927	55.6431	55.2476	-0.600719	0.0293907	-0.00916297	0.976274	-1
Mrvi1	MRV integration site 1	158.528	108.322	76.5276	75.9504	-0.542931	0.00189043	-0.0104481	0.966041	-1
Mterf1b	mitochondrial transcription termination factor 1b	11.8905	20.8735	21.5361	21.2365	0.738333	0.143642	-0.0157865	0.974885	1
Drd3	dopamine receptor D3	10.0938	20.3825	3.51706	3.40345	0.927936	0.102526	-0.0432045	0.955517	1
Kcnk5	potassium channel, subfamily K, member 5	44.8598	27.984	25.381	24.3461	-0.653552	0.0660183	-0.0559304	0.894838	-1
Fam217a	family with sequence similarity 217, member A	24.5006	12.5698	21.5224	20.6088	-0.891535	0.0404956	-0.0562461	0.903294	-1
Dhx58	DEXH (Asp-Glu-X-His) box polypeptide 58	30.0677	51.9465	88.5444	84.8177	0.75293	0.00657722	-0.0577715	0.826786	1
Cd59b	CD59b antigen	15.9054	9.20665	23.2983	22.2038	-0.692728	0.19117	-0.062561	0.894546	-1
Slc6a5	solute carrier family 6 (neurotransmitter transporter, glycine), member 5	26.2122	48.3012	1131.13	1078.63	0.828851	0.000358506	-0.067186	0.3961	1
Espn	espin	63.0322	38.7217	113.894	108.467	-0.679413	0.00514119	-0.0683038	0.757236	-1
Barhl1	BarH like homeobox 1	32.2129	18.0722	304.043	288.452	-0.769762	0.010768	-0.0733118	0.635356	-1
3110070M22Rik	RIKEN cDNA 3110070M22 gene	15.8101	4.90543	5.97909	5.61387	-1.44593	0.0114875	-0.0764678	0.914008	-1
Igbp1b	immunoglobulin (CD79A) binding protein 1b	6.34132	14.8194	0	0	1.1026	0.111036	-0.0819365	0.930046	1
Eva1b	eva-1 homolog B (C. elegans)	25.4553	38.832	36.41	34.0731	0.579535	0.102264	-0.0891532	0.806094	1
Hspb2	heat shock protein 2	8.07486	16.5227	10.5428	9.71689	0.912263	0.104387	-0.107262	0.861888	1
Nkx2-1	NK2 homeobox 1	44.0908	67.7351	0	0	0.615497	0.0603191	-0.108996	0.902826	1
Ctrl	chymotrypsin-like	21.5359	13.1305	20.4182	18.7623	-0.649684	0.188376	-0.113625	0.814616	-1
Abhd12b	abhydrolase domain containing 12B	141.49	51.7089	0.356216	0.30376	-1.43961	4.27403e-10	-0.119462	0.889767	-1
Sp8	trans-acting transcription factor 8	136.869	56.8218	0.356216	0.319774	-1.25845	1.35422e-08	-0.11957	0.889652	-1
Lrrc38	leucine rich repeat containing 38	54.3874	35.4683	173.618	158.939	-0.591077	0.0239562	-0.122741	0.528021	-1
Cort	cortistatin	37.5131	75.4741	1.07073	0.947336	0.99227	0.000910904	-0.124979	0.880595	1
Tnfrsf25	tumor necrosis factor receptor superfamily, member 25	133.325	66.283	14.7408	13.4782	-0.988955	3.516e-05	-0.129183	0.775725	-1
Mxd3	Max dimerization protein 3	22.8166	12.7861	2.81929	2.51221	-0.774998	0.159657	-0.130383	0.869151	-1
Kcnv2	potassium channel, subfamily V, member 2	3.98763	0.977636	21.8168	19.7176	-1.07242	0.16381	-0.133441	0.800603	-1
Sla2	Src-like-adaptor 2	23.9076	12.1819	3.16188	2.80192	-0.907445	0.0772056	-0.13452	0.861888	-1
Sigirr	single immunoglobulin and toll-interleukin 1 receptor (TIR) domain	24.5095	39.4813	33.0573	29.906	0.655204	0.0689103	-0.136685	0.715372	1
Irf9	interferon regulatory factor 9	274.526	421.763	468.261	424.1	0.617521	2.63565e-11	-0.141016	0.132577	1
Spaca9	sperm acrosome associated 9	4.04187	9.61908	8.86863	7.83028	0.990979	0.154584	-0.146966	0.830928	1
Ngf	nerve growth factor	46.3028	30.5027	7.06031	6.29144	-0.576017	0.165727	-0.149145	0.808074	-1
Cyp11a1	cytochrome P450, family 11, subfamily a, polypeptide 1	75.6744	52.2134	56.7013	49.6597	-0.524705	0.0404047	-0.18593	0.490687	-1
Mthfs	5, 10-methenyltetrahydrofolate synthetase	10.1843	24.3354	15.4784	13.4042	1.15742	0.0102387	-0.188236	0.709338	1	-1
Shisa8	shisa family member 8	53.1962	30.574	333.896	291.971	-0.763839	0.00246698	-0.190318	0.22616	-1
Loxhd1	lipoxygenase homology domains 1	11.1983	4.87701	25.6607	22.2538	-0.950706	0.117931	-0.190913	0.702869	-1
Pax3	paired box 3	3.34481	8.2296	208.799	182.147	0.892596	0.108539	-0.193801	0.234239	1
Smpx	small muscle protein, X-linked	6.44559	2.32087	183.503	157.583	-0.920879	0.131996	-0.216068	0.225907	-1
Doc2g	double C2, gamma	94.9193	30.0351	57.134	48.7966	-1.61192	2.42589e-11	-0.220768	0.422754	-1
Nmb	neuromedin B	59.1897	32.6263	40.7556	34.7347	-0.829762	0.00405066	-0.224921	0.479973	-1
Ppp1r17	protein phosphatase 1, regulatory subunit 17	25.0707	48.3269	6186.99	5272.28	0.865184	0.000132085	-0.229315	2.17504e-09	1
Crlf1	cytokine receptor-like factor 1	50.9293	44.4163	20.1364	16.8316	-0.192393	0.646419	-0.236726	0.559701		-1
Prss16	protease, serine 16 (thymus)	16.7154	8.20785	14.5313	11.8793	-0.905481	0.0987773	-0.25611	0.63363	-1
Prorsd1	prolyl-tRNA synthetase domain containing 1	41.076	62.0487	95.6655	79.5716	0.576883	0.0278658	-0.258102	0.240023	1
Lrg1	leucine-rich alpha-2-glycoprotein 1	18.4307	8.2541	7.72347	6.2154	-1.03661	0.0618541	-0.259461	0.684944	-1
Gm29609		13.1717	23.3622	24.6717	20.3652	0.766379	0.0867978	-0.260994	0.528933	1
Pate2	prostate and testis expressed 2	21.5273	13.5151	13.4313	10.908	-0.61753	0.238176	-0.263851	0.613813	-1
Ccdc81	coiled-coil domain containing 81	30.1944	46.0801	41.2607	34.023	0.586179	0.0683024	-0.266179	0.388513	1
Slco2a1	solute carrier organic anion transporter family, member 2a1	78.123	46.0583	355.668	294.215	-0.741681	0.000162129	-0.270466	0.0199922	-1
Iqcd	IQ motif containing D	25.6231	24.0695	43.3246	35.5179	-0.0833247	0.884677	-0.273757	0.386235		-1
Syna	syncytin a	24.0929	15.0435	1.41646	0.937315	-0.636001	0.274672	-0.277206	0.737276	-1
Amigo3	adhesion molecule with Ig like domain 3	27.9908	22.0502	51.177	41.1777	-0.32027	0.474418	-0.300341	0.319084		-1
Cdyl2	chromodomain protein, Y chromosome-like 2	170.966	113.619	253.675	205.128	-0.578701	0.000103199	-0.302304	0.018054	-1
Mei4	meiotic double-stranded break formation protein 4	31.9011	21.7837	25.0143	19.9434	-0.524542	0.19735	-0.305237	0.427318	-1
Crip3	cysteine-rich protein 3	35.8752	31.6626	19.0373	15.003	-0.175279	0.72213	-0.31746	0.446264		-1
Scn11a	sodium channel, voltage-gated, type XI, alpha	9.12489	18.0934	4.2452	3.14773	0.902456	0.121304	-0.318549	0.656707	1
Cd59a	CD59a antigen	261.318	179.784	391.66	312.239	-0.534105	2.05196e-05	-0.322177	0.00306295	-1
Phf21b	PHD finger protein 21B	263.128	175.897	659.629	526.671	-0.574616	2.11435e-07	-0.32231	9.51059e-05	-1
Nr5a1	nuclear receptor subfamily 5, group A, member 1	7.04306	17.1804	0.34468	0	1.16694	0.074046	-0.329313	0.709769	1
Cox6b2	cytochrome c oxidase subunit VIb polypeptide 2	60.2585	36.5997	125.427	98.744	-0.695614	0.00453763	-0.340034	0.0638608	-1
Rbp3	retinol binding protein 3, interstitial	10.4243	21.7441	3.52964	2.46014	0.967119	0.0928689	-0.34033	0.645158	1
Tstd1	thiosulfate sulfurtransferase (rhodanese)-like domain containing 1	13.5562	6.91028	24.764	19.1101	-0.822378	0.15235	-0.344945	0.450312	-1
Car15	carbonic anhydrase 15	22.9847	12.9538	78.4447	61.2514	-0.755001	0.063586	-0.34814	0.190047	-1
Ttll8	tubulin tyrosine ligase-like family, member 8	26.5556	28.3786	24.3522	18.6942	0.0901732	0.878008	-0.353406	0.363416		-1
Tnfrsf22	tumor necrosis factor receptor superfamily, member 22	33.7975	31.9992	26.4675	20.3853	-0.0790184	0.890223	-0.355354	0.346107		-1
Kif14	kinesin family member 14	15.8147	8.52779	8.44216	6.23544	-0.792667	0.172323	-0.367137	0.539684	-1
Tmem252	transmembrane protein 252	35.4318	21.6372	40.5534	30.8835	-0.664938	0.0808228	-0.373229	0.26417	-1
Scube2	signal peptide, CUB domain, EGF-like 2	56.1025	36.5502	18.6895	14.0838	-0.600088	0.0605331	-0.376913	0.345105	-1
Gm20518		21.6402	13.8429	88.7832	67.4246	-0.582349	0.162009	-0.387785	0.101441	-1
Tmprss7	transmembrane serine protease 7	52.772	55.3012	58.561	44.3255	0.0666491	0.872232	-0.388749	0.116699		-1
Lyve1	lymphatic vessel endothelial hyaluronan receptor 1	23.4412	25.4351	20.0724	14.8909	0.106838	0.867751	-0.390362	0.367086		-1
Rnf39	ring finger protein 39	86.1925	45.3148	77.9765	59.0108	-0.903061	8.12007e-05	-0.391077	0.0824043	-1
Gm7173	predicted gene 7173	57.891	47.8508	42.41	31.9127	-0.26756	0.429754	-0.393253	0.169994		-1
Zfp385c	zinc finger protein 385C	16.7287	8.8973	1077.93	818.365	-0.758531	0.053676	-0.395218	8.91825e-09	-1
Prkcd	protein kinase C, delta	2057.89	1100.74	2215.47	1680.67	-0.900972	4.58895e-88	-0.396555	4.6084e-20	-1
Grid2ip	glutamate receptor, ionotropic, delta 2 (Grid2) interacting protein 1	142.642	96.0378	1683.52	1275.26	-0.555513	9.57605e-05	-0.398666	1.88224e-08	-1
Wisp1	WNT1 inducible signaling pathway protein 1	124.381	61.7773	93.127	69.8148	-0.990089	1.09196e-07	-0.404945	0.0373238	-1
Sumo2	small ubiquitin-like modifier 2	16.2224	14.3679	32.4497	24.0925	-0.147429	0.828215	-0.40617	0.281796		-1
Knstrn	kinetochore-localized astrin/SPAG5 binding	33.1185	29.9414	58.0696	43.1046	-0.141237	0.772603	-0.416372	0.133652		-1
Hspa1b	heat shock protein 1B	87.7451	55.7705	45.1633	33.2915	-0.639131	0.0133067	-0.417951	0.140702	-1
Lgr5	leucine rich repeat containing G protein coupled receptor 5	239.34	121.76	485.24	361.906	-0.963191	5.1518e-16	-0.420514	4.58747e-06	-1
Ngp	neutrophilic granule protein	11.076	4.98401	19.4334	14.0298	-0.946178	0.131278	-0.422137	0.405112	-1	-1
Rab37	RAB37, member RAS oncogene family	294.198	168.25	890.834	661.554	-0.799041	5.92793e-15	-0.427145	2.50457e-09	-1
Hspb1	heat shock protein 1	32.1996	20.7671	49.6137	36.4972	-0.600199	0.104072	-0.42751	0.135729	-1
Tcap	titin-cap	69.2971	52.2551	22.9137	16.5719	-0.399471	0.202834	-0.435227	0.227703		-1
Mlip	muscular LMNA-interacting protein	724.609	734.532	44.0402	31.8627	0.0210656	0.890223	-0.447235	0.0455328		-1
Aoc2	amine oxidase, copper containing 2 (retina-specific)	95.853	63.0426	73.5301	53.2688	-0.586491	0.0125291	-0.451612	0.0500071	-1
Gucy1a2	guanylate cyclase 1, soluble, alpha 2	350.402	232.403	268.893	194.068	-0.576797	0.0163554	-0.458094	0.0422345	-1
Pla2g3	phospholipase A2, group III	63.9107	63.868	73.8863	53.3147	0.000366182	0.999131	-0.458192	0.0467228		-1
Sowahb	sosondowah ankyrin repeat domain family member B	479.23	312.606	1167.17	838.801	-0.614588	1.43851e-13	-0.47441	1.27131e-13	-1
Alx3	aristaless-like homeobox 3	20.092	12.1707	3.16188	1.8486	-0.667298	0.272254	-0.475635	0.514451	-1
Ddx11	DEAD/H (Asp-Glu-Ala-Asp/His) box helicase 11	41.7411	41.7855	173.028	123.831	0.00398998	0.993532	-0.475935	0.00258804		-1
Sgcd	sarcoglycan, delta (dystrophin-associated glycoprotein)	55.3971	45.6103	46.5085	32.9161	-0.265338	0.471072	-0.481442	0.0948665		-1
Vsig2	V-set and immunoglobulin domain containing 2	46.6969	31.8961	41.6148	29.3265	-0.528518	0.108741	-0.482436	0.102365	-1
Gm42742	PAXIP1 associated glutamate rich protein 1A	32.8151	21.4638	169.043	120.292	-0.581977	0.0696138	-0.484159	0.00359993	-1
Fezf1	Fez family zinc finger 1	15.1268	29.2904	1.07178	0.313781	0.914492	0.0631725	-0.484504	0.549741	1
AC155937.1		6.83924	8.86947	25.7152	17.897	0.322301	0.678502	-0.485271	0.28762		-1
Etnk2	ethanolamine kinase 2	208.673	197.486	87.4601	61.8006	-0.0791618	0.719929	-0.489123	0.00705662		-1
Tmem30c	transmembrane protein 30C	12.411	11.5142	25.3087	17.4351	-0.0965432	0.904766	-0.498983	0.234041		-1
Ctsw	cathepsin W	4.38619	3.64019	25.3821	17.4772	-0.193042	0.844747	-0.500893	0.264739		-1
Gm16503	predicted gene 16503	28.0991	21.6873	28.5555	19.7136	-0.344514	0.479385	-0.502404	0.17508		-1
Trp73	transformation related protein 73	44.4524	50.9209	203.696	142.493	0.193768	0.543936	-0.507639	0.000741674		-1
Wnt9b	wingless-type MMTV integration site family, member 9B	52.8075	37.4916	75.4957	52.4256	-0.475464	0.111789	-0.51137	0.0272288		-1
Prss41	protease, serine 41	10.6137	8.5562	19.4323	13.0923	-0.275195	0.720685	-0.513456	0.28655		-1
Wnt10a	wingless-type MMTV integration site family, member 10A	118.818	79.2509	7.39242	4.68255	-0.578487	0.0178231	-0.514739	0.319622	-1
Sln	sarcolipin	8.47786	8.56678	24.2778	16.4738	0.0190059	0.984696	-0.517104	0.2309		-1
Serinc2	serine incorporator 2	125.204	82.1765	592.901	412.702	-0.595752	0.000186169	-0.518876	6.79794e-08	-1
Gm38394		98.0797	98.8743	202.919	140.957	0.0160415	0.963222	-0.519726	0.000586154		-1
S100a5	S100 calcium binding protein A5	47.1368	1.32932	1.0592	0.319774	-4.38154	2.54413e-15	-0.520104	0.527616	-1
Rel	reticuloendotheliosis oncogene	190	175.565	228.506	158.586	-0.110887	0.582223	-0.520748	5.7427e-05		-1
Nr4a1	nuclear receptor subfamily 4, group A, member 1	4135.82	2248.94	1685.59	1172.53	-0.877578	8.63006e-99	-0.521422	3.0136e-27	-1
Pde5a	phosphodiesterase 5A, cGMP-specific	364.081	240.613	3059.74	2127.58	-0.591511	9.41452e-12	-0.521904	1.34466e-26	-1
Sh2d4b	SH2 domain containing 4B	34.6398	26.9333	33.9155	23.075	-0.342398	0.436498	-0.522367	0.125061		-1
Rab42	RAB42, member RAS oncogene family	9.73148	17.7991	9.1441	5.95369	0.787475	0.158836	-0.523033	0.355758	1
Sbspon	somatomedin B and thrombospondin, type 1 domain containing	17.1544	10.313	11.9897	7.83834	-0.655815	0.292471	-0.525357	0.346125		-1
Rtp1	receptor transporter protein 1	17.0957	9.22173	46.5703	31.6926	-0.787582	0.105824	-0.527346	0.111753	-1	-1
Rbm12b1	RNA binding motif protein 12 B1	187.094	153.532	292.051	201.647	-0.2813	0.0932577	-0.527755	2.47527e-05		-1
1700023F06Rik	RIKEN cDNA 1700023F06 gene	45.7287	47.92	113.392	77.9553	0.0686532	0.872381	-0.530294	0.00850173		-1
Col2a1	collagen, type II, alpha 1	50.6939	50.8678	140.167	96.2178	0.00122043	0.997701	-0.534978	0.002566		-1
Cenpw	centromere protein W	78.5265	75.3683	27.8483	18.6182	-0.0579275	0.890427	-0.537293	0.0989977		-1
Sbk3	SH3 domain binding kinase family, member 3	43.7607	38.1955	113.664	77.3972	-0.187015	0.623976	-0.542167	0.00786759		-1
AW011738	expressed sequence AW011738	51.5361	47.7438	122.657	83.5807	-0.10459	0.777513	-0.54351	0.00246354		-1
Mpzl2	myelin protein zero-like 2	73.6562	71.3374	166.118	113.251	-0.0427029	0.903684	-0.54438	0.000464027		-1
Cox7b2	cytochrome c oxidase subunit VIIb2	6.76209	2.60181	17.6334	11.5436	-0.974598	0.17532	-0.548298	0.29637		-1
Jhy	junctional cadherin complex regulator	20.5628	16.4764	33.1265	22.1458	-0.293761	0.586513	-0.549551	0.11356		-1
Fgf5	fibroblast growth factor 5	59.7729	57.6801	39.1999	26.2828	-0.0506803	0.912415	-0.549998	0.060409		-1
Mroh5	maestro heat-like repeat family member 5	63.3499	50.3484	78.3778	53.0116	-0.319066	0.311367	-0.550707	0.0185846		-1
Abcc12	ATP-binding cassette, sub-family C (CFTR/MRP), member 12	22.9076	16.448	363.272	247.187	-0.429728	0.259152	-0.551367	3.72956e-06		-1
Il11	interleukin 11	7.07906	11.5169	34.5493	23.0991	0.599705	0.308751	-0.552041	0.122981		-1
Thpo	thrombopoietin	147.212	129.274	190.695	128.596	-0.187738	0.354002	-0.561176	6.9907e-05		-1
Fxyd5	FXYD domain-containing ion transport regulator 5	298.069	174.117	153.476	103.421	-0.768206	5.81603e-10	-0.561313	8.86565e-05	-1	-1
Adam1a	a disintegrin and metallopeptidase domain 1a	108.277	90.2327	290.06	195.803	-0.25808	0.19735	-0.56144	2.62764e-06		-1
Smim18	small integral membrane protein 18	96.5317	101.386	91.5983	61.5711	0.0687711	0.829432	-0.561627	0.00412713		-1
Mcemp1	mast cell expressed membrane protein 1	3.34037	5.64504	15.4689	9.97468	0.543711	0.513392	-0.566203	0.287029		-1
Drd4	dopamine receptor D4	5.35908	6.29158	15.1515	9.71297	0.17522	0.856408	-0.570932	0.285853		-1
Mslnl	mesothelin-like	8.11577	6.30999	23.996	15.6446	-0.300341	0.705188	-0.572413	0.190678		-1
Otud3	OTU domain containing 3	206.57	188.46	195.336	130.504	-0.129311	0.511787	-0.573065	3.57287e-05		-1
5930422O12Rik	RIKEN cDNA 5930422O12 gene	14.7916	14.5913	29.3465	19.0662	-0.0217923	0.97994	-0.573112	0.177223		-1
Cytl1	cytokine-like 1	17.1684	21.1154	22.5984	14.6533	0.277126	0.632698	-0.573859	0.159846		-1
A930018M24Rik	RIKEN cDNA A930018M24 gene	28.1844	29.2525	262.446	175.373	0.0501812	0.920264	-0.575413	2.81997e-05		-1
Tdrd1	tudor domain containing 1	29.0271	15.7942	4.92511	2.80792	-0.822266	0.093874	-0.576242	0.368996	-1
Phf11c	PHD finger protein 11C	16.4122	14.5139	34.2643	22.4115	-0.165886	0.797431	-0.576885	0.0988825		-1
Acrbp	proacrosin binding protein	102.501	84.1463	219.543	146.193	-0.277772	0.202371	-0.580327	4.14274e-05		-1
Oxt	oxytocin	80.3483	137.426	2.84132	1.25709	0.757279	0.00619567	-0.585538	0.376767	1
Hectd4	HECT domain E3 ubiquitin protein ligase 4	8664.07	7396.53	9995.34	6646.36	-0.226578	0.00480681	-0.585791	1.73226e-17		-1
Styx	serine/threonine/tyrosine interaction protein	7.06994	6.5976	20.4444	13.1484	-0.0823029	0.93323	-0.586187	0.20232		-1
Chgb	chromogranin B	11024.4	10072.5	19751.5	13141.2	-0.129476	7.37808e-05	-0.58623	2.28749e-98		-1
Tldc2	TBC/LysM associated domain containing 2	3.36748	1.29757	81.2367	53.5246	-0.682061	0.394841	-0.586342	0.0342226		-1
Spred3	sprouty-related, EVH1 domain containing 3	1359.28	1086.13	801.903	532.777	-0.321856	2.10233e-07	-0.586711	8.71524e-19		-1
Ager	advanced glycosylation end product-specific receptor	9.74504	17.1091	17.7037	11.2918	0.728952	0.177194	-0.587323	0.200774	1
Nuak1	NUAK family, SNF1-like kinase, 1	2323.18	1919.88	2910.5	1932.66	-0.273682	1.20172e-09	-0.588777	1.55604e-46		-1
Ccdc61	coiled-coil domain containing 61	140.69	115.931	174.907	115.806	-0.276392	0.140232	-0.589039	4.247e-05		-1
Mfsd2b	major facilitator superfamily domain containing 2B	32.8114	29.8734	99.5221	65.482	-0.119876	0.796676	-0.58934	0.00620877		-1
Zbtb40	zinc finger and BTB domain containing 40	363.495	290.466	721.836	477.58	-0.31941	0.00176423	-0.592427	1.60487e-14		-1
Spaca6	sperm acrosome associated 6	849.738	794.949	1900.73	1257.15	-0.0933094	0.322603	-0.593858	4.37791e-24		-1
Nup210l	nucleoporin 210-like	10.5101	13.2559	23.006	14.6532	0.297445	0.667858	-0.594334	0.173061		-1
Acsm5	acyl-CoA synthetase medium-chain family member 5	7.04282	10.1235	72.5694	47.5372	0.435587	0.48071	-0.594463	0.0297075		-1
Apold1	apolipoprotein L domain containing 1	465.661	291.993	329.307	217.345	-0.66986	1.90161e-12	-0.595035	3.51377e-09	-1	-1
8430408G22Rik	RIKEN cDNA 8430408G22 gene	31.2541	18.8224	26.7828	17.2675	-0.690866	0.0902446	-0.59572	0.108128	-1	-1
Has3	hyaluronan synthase 3	81.228	64.8886	77.7774	50.9508	-0.315009	0.240193	-0.596673	0.00576432		-1
Bdnf	brain derived neurotrophic factor	730.911	539.791	479.705	316.071	-0.435311	1.82741e-08	-0.597034	5.2019e-13		-1
Gzmm	granzyme M (lymphocyte met-ase 1)	34.7483	30.2837	63.2117	41.1298	-0.18566	0.676105	-0.597893	0.0201901		-1
Rock2	Rho-associated coiled-coil containing protein kinase 2	7499.81	6499.6	7273.15	4793.61	-0.205124	5.51874e-07	-0.599665	1.63635e-56		-1
Mmp9	matrix metallopeptidase 9	38.9254	35.2732	69.548	45.2067	-0.138203	0.757663	-0.601182	0.0148428		-1
Bcl6b	B cell CLL/lymphoma 6, member B	75.1363	49.3919	100.885	65.8478	-0.587527	0.0155467	-0.601632	0.00272809	-1	-1
Tle2	transducin-like enhancer of split 2	562.1	496.169	2679.79	1762.52	-0.178836	0.0654123	-0.602119	1.39158e-22		-1
Kifc5b	kinesin family member C5B	24.7491	27.0877	60.5473	39.3672	0.116007	0.828356	-0.602147	0.0247466		-1
Gen1	GEN1, Holliday junction 5' flap endonuclease	38.9484	36.6572	18.3218	11.5815	-0.0861126	0.873513	-0.602217	0.135047		-1
Ly6g5b	lymphocyte antigen 6 complex, locus G5B	2.9736	4.94501	21.14	13.4042	0.497978	0.556865	-0.603241	0.205682		-1
Spata32	spermatogenesis associated 32	16.7834	21.5664	30.2957	19.3238	0.337348	0.54623	-0.6046	0.115059		-1
Ptprj	protein tyrosine phosphatase, receptor type, J	2374.75	1961.8	1932.63	1268.38	-0.273541	1.06658e-06	-0.605213	3.01568e-29		-1
Rpl36	ribosomal protein L36	46.0319	51.8188	44.0328	28.4213	0.164557	0.680725	-0.605351	0.032758		-1
Sptbn4	spectrin beta, non-erythrocytic 4	4092.31	3742.16	5252.47	3447.51	-0.128071	0.0192638	-0.605523	3.93267e-42		-1
Tbc1d4	TBC1 domain family, member 4	392.123	332.142	2398.78	1574.06	-0.236952	0.00852259	-0.605523	1.29014e-34		-1
Trib1	tribbles pseudokinase 1	577.415	391.057	509.778	334.052	-0.560113	5.02422e-10	-0.605862	1.05168e-11		-1
Ryr1	ryanodine receptor 1, skeletal muscle	657.408	482.032	1502.26	984.465	-0.443247	2.30075e-08	-0.607254	2.74684e-21		-1
Gm42878		122.793	91.6664	338.39	220.904	-0.4119	0.0171208	-0.609828	9.46266e-08		-1
Msln	mesothelin	24.6409	32.0388	20.8446	13.1004	0.362236	0.435305	-0.611195	0.125097		-1
Gm10118	predicted gene 10118	100.637	89.2563	204.005	132.475	-0.168825	0.491039	-0.613535	1.8241e-05		-1
Ccdc85b	coiled-coil domain containing 85B	467.281	678.843	454.336	287.498	0.506564	0.26162	-0.616766	0.0932967		-1
Adgrf2	adhesion G protein-coupled receptor F2	24.4052	20.4187	82.8094	53.4088	-0.244994	0.604598	-0.617458	0.0093414		-1
Cerkl	ceramide kinase-like	49.1015	52.6432	437.983	284.537	0.0984354	0.770836	-0.617528	3.40711e-08		-1
Atg16l2	autophagy related 16-like 2 (S. cerevisiae)	486.967	474.307	821.577	534.275	-0.0365275	0.785092	-0.618124	1.00339e-19		-1
Egr4	early growth response 4	638.117	470.819	130.194	84.0726	-0.436274	0.000202623	-0.619028	6.46576e-05		-1
Fam135b	family with sequence similarity 135, member B	634.658	565.301	1263.25	816.489	-0.163102	0.477042	-0.620804	4.60172e-05		-1
Unc80	unc-80, NALCN activator	12206.9	9933.56	18783.8	12187.9	-0.295451	0.00033208	-0.620841	1.69665e-17		-1
Mdga1	MAM domain containing glycosylphosphatidylinositol anchor 1	911.32	721.306	497.95	322.983	-0.335207	1.68566e-05	-0.62105	1.1535e-13		-1
Leng8	leukocyte receptor cluster (LRC) member 8	5262.75	4644.18	9659.14	6269.8	-0.179008	0.000120414	-0.621546	2.45423e-55		-1
0610010K14Rik	RIKEN cDNA 0610010K14 gene	16.512	17.1269	44.0506	28.1335	0.0505139	0.942505	-0.621776	0.0431214		-1
Plxna3	plexin A3	880.672	799.762	1548.89	1004.57	-0.136689	0.0789153	-0.622343	7.15098e-29		-1
Pla2g4b	phospholipase A2, group IVB (cytosolic)	19.567	17.1024	61.0388	39.0055	-0.174044	0.764928	-0.622901	0.028117		-1
Arid5b	AT rich interactive domain 5B (MRF1-like)	1406.64	1126.51	1295.48	839.099	-0.317822	3.54341e-07	-0.623422	1.97148e-25		-1
Npff	neuropeptide FF-amide peptide precursor	13.167	11.5994	41.1883	26.0986	-0.163643	0.816694	-0.623682	0.0706989		-1
Col23a1	collagen, type XXIII, alpha 1	465.968	427.477	418.912	270.986	-0.124235	0.292273	-0.623791	5.71409e-12		-1
Gpr3	G-protein coupled receptor 3	184.626	112.348	123.106	79.3284	-0.709216	1.05718e-05	-0.625796	0.000214574	-1	-1
Dchs1	dachsous cadherin related 1	527.608	331.696	467.296	302.137	-0.665129	5.83863e-14	-0.625805	1.4119e-12	-1	-1
Gm13199	predicted gene 13199	20.1511	18.0181	53.9575	34.2728	-0.145012	0.80737	-0.628123	0.0340749		-1
Syne1	spectrin repeat containing, nuclear envelope 1	15270.3	13338.5	49528.7	31939	-0.193189	0.121924	-0.628388	7.40789e-11		-1
Tll1	tolloid-like	70.8135	64.5831	824.88	532.501	-0.126148	0.630354	-0.628527	5.12263e-15		-1
Kif18a	kinesin family member 18A	25.5691	32.2239	62.2623	39.7091	0.318856	0.441849	-0.630636	0.0157922		-1
Avil	advillin	13.5202	7.8985	40.9988	25.865	-0.665368	0.221756	-0.631501	0.0623835		-1
Sfpq	splicing factor proline/glutamine rich (polypyrimidine tract binding protein associated)	4441.69	3411.68	6624.72	4262.15	-0.37878	1.15252e-17	-0.634412	3.33941e-53		-1
Cd300a	CD300A molecule	26.6507	49.8077	306.084	196.396	0.860484	0.000583976	-0.634475	9.51456e-07	1	-1
Fosb	FBJ osteosarcoma oncogene B	1003.99	519.473	255.332	163.724	-0.94669	1.06967e-35	-0.635016	2.09402e-09	-1	-1
4930518I15Rik	RIKEN cDNA 4930518I15 gene	25.5598	21.6299	77.0953	49.0822	-0.220481	0.644919	-0.636049	0.00873097		-1
Tlx3	T cell leukemia, homeobox 3	0	0.650452	92.1139	58.8212	0.337198	0.762248	-0.637938	0.00842753		-1
Echdc2	enoyl Coenzyme A hydratase domain containing 2	251.899	232.52	721.875	462.493	-0.114952	0.452114	-0.638108	8.14295e-15		-1
Ypel4	yippee like 4	1432.38	1280.72	2249.33	1439.85	-0.16073	0.00607847	-0.641007	3.6282e-43		-1
Dgkh	diacylglycerol kinase, eta	608.946	410.909	541.668	343.864	-0.556302	0.00570417	-0.643075	0.000414301		-1
Xkr7	X-linked Kx blood group related 7	64.6393	61.0951	358.961	229.07	-0.0746672	0.817036	-0.643402	3.55541e-08		-1
Rgl3	ral guanine nucleotide dissociation stimulator-like 3	69.6723	73.4932	1436.24	916.903	0.07545	0.783012	-0.645397	3.59153e-23		-1
Sidt1	SID1 transmembrane family, member 1	1345.86	1240.02	1253.94	799.572	-0.116809	0.0729649	-0.64643	6.80684e-33		-1
Celf3	CUGBP, Elav-like family member 3	3409.55	3214.59	1496.03	952.337	-0.0836489	0.143789	-0.649237	6.47649e-37		-1
Kcnk12	potassium channel, subfamily K, member 12	90.8902	91.1251	330.071	209.255	0.00308366	0.993595	-0.650855	1.72419e-06		-1
Abcc8	ATP-binding cassette, sub-family C (CFTR/MRP), member 8	815.866	658.307	2327.07	1480	-0.307137	3.19579e-06	-0.650912	1.97499e-40		-1
Aqp6	aquaporin 6	5.35908	8.24293	923.669	586.922	0.430994	0.463367	-0.651793	1.83001e-16		-1
Homer1	homer scaffolding protein 1	5925.57	3350.06	1564.22	992.151	-0.820596	1.74919e-71	-0.653947	4.08204e-33	-1	-1
Tfap2b	transcription factor AP-2 beta	105.992	117.849	1658.71	1052.09	0.152118	0.409511	-0.654705	9.72231e-29		-1
Setd1b	SET domain containing 1B	1488.26	1275.35	2287.29	1450.16	-0.220367	0.00352337	-0.654715	1.27984e-25		-1
Actbl2	actin, beta-like 2	0.660826	1.96585	16.5009	10.0127	0.619099	0.530824	-0.655083	0.231801		-1
Atoh7	atonal bHLH transcription factor 7	32.2225	22.7463	347.523	219.945	-0.472839	0.133305	-0.655378	2.07166e-08		-1
Spred2	sprouty-related, EVH1 domain containing 2	2075.45	1598.77	2357.81	1492.37	-0.375003	7.83628e-15	-0.657543	1.01984e-46		-1
Zfp568	zinc finger protein 568	150.408	121.555	355.986	224.711	-0.302679	0.0606901	-0.658021	6.04145e-10		-1
Gm29797	predicted gene, 29797	6.65782	6.60426	23.6335	14.2975	-0.0195472	0.985255	-0.660685	0.151649		-1
Etv5	ets variant 5	1507.12	1076.05	1077	679.875	-0.484207	1.13625e-18	-0.661229	8.55649e-30		-1
Asprv1	aspartic peptidase, retroviral-like 1	28.2936	27.6194	37.0574	22.8754	-0.0297087	0.962411	-0.66274	0.0393835		-1
Fank1	fibronectin type 3 and ankyrin repeat domains 1	104.294	76.2758	19.7655	11.8613	-0.44318	0.0978994	-0.663881	0.0695908		-1
Col27a1	collagen, type XXVII, alpha 1	222.85	186	1299.96	818.93	-0.259254	0.0370189	-0.664344	9.79087e-24		-1
BC016579	cDNA sequence, BC016579	8.75859	8.18277	15.8933	9.42915	-0.0767135	0.938654	-0.666186	0.200637		-1
Marveld2	MARVEL (membrane-associating) domain containing 2	27.8365	31.6587	526.628	330.885	0.168765	0.660921	-0.666203	1.89455e-10		-1
Jmjd7	jumonji domain containing 7	8.05685	4.28339	17.3056	10.3565	-0.719769	0.315835	-0.666612	0.185884		-1
Tmem86b	transmembrane protein 86B	157.206	116.681	356.614	223.636	-0.426028	0.00517457	-0.667569	7.8662e-10		-1
Sgcg	sarcoglycan, gamma (dystrophin-associated glycoprotein)	4.33616	2.98582	31.0836	19.002	-0.379459	0.668086	-0.667615	0.0989693		-1
Plcl2	phospholipase C-like 2	1971.15	1733.35	1506.38	946.114	-0.184465	0.000374045	-0.668317	8.95559e-41		-1
Pax2	paired box 2	4.39508	5.64112	217.582	136.416	0.240715	0.75836	-0.668339	2.80295e-05		-1
Dcdc2b	doublecortin domain containing 2b	79.1641	75.9061	156.334	97.577	-0.0588645	0.862282	-0.670571	4.05043e-05		-1
Srrm2	serine/arginine repetitive matrix 2	16659.8	13619.6	24293.2	15217.7	-0.288726	0.00136907	-0.671103	1.55711e-17		-1
Il17re	interleukin 17 receptor E	6.785	6.29549	223.862	139.77	-0.0818338	0.923789	-0.671277	4.63363e-05		-1
Noxred1	NADP+ dependent oxidoreductase domain containing 1	31.5797	21.0257	46.1156	28.4332	-0.552994	0.149137	-0.671493	0.0205134	-1	-1
Celsr3	cadherin, EGF LAG seven-pass G-type receptor 3	2962.59	2377.59	5470.88	3425.74	-0.315161	3.96303e-09	-0.67314	2.65415e-45		-1
Dusp5	dual specificity phosphatase 5	440.287	234.833	2630.29	1646.14	-0.901163	1.50057e-28	-0.673857	7.53498e-43	-1	-1
Mroh2a	maestro heat-like repeat family member 2A	1.33521	4.62116	15.8472	9.29112	1.05744	0.178791	-0.679693	0.218807		-1
Prag1	PEAK1 related kinase activating pseudokinase 1	993.959	814.363	2540.85	1582.04	-0.285573	3.2901e-06	-0.681272	1.5082e-47		-1
Slc39a2	solute carrier family 39 (zinc transporter), member 2	193.855	154.892	401.625	249.12	-0.319424	0.0251914	-0.6848	1.56246e-11		-1
Dusp4	dual specificity phosphatase 4	282.433	177.949	206.474	127.478	-0.658832	9.06813e-07	-0.685913	5.79536e-07	-1	-1
Plcxd3	phosphatidylinositol-specific phospholipase C, X domain containing 3	279.72	222.996	658.309	406.859	-0.319981	0.011463	-0.690525	5.90004e-14		-1
Ltbp2	latent transforming growth factor beta binding protein 2	13.4566	7.91241	1865.34	1151.97	-0.604463	0.171753	-0.6936	5.77881e-31		-1
Tnn	tenascin N	7.05217	9.56283	24.326	14.4235	0.364506	0.625278	-0.695611	0.116183		-1
Fam117a	family with sequence similarity 117, member A	161.932	148.831	483.105	297.32	-0.116612	0.546444	-0.695734	1.54691e-12		-1
Igsf9b	immunoglobulin superfamily, member 9B	3379.67	2413.36	5856.78	3601.44	-0.482641	8.93235e-08	-0.697478	5.94113e-17		-1
Atoh8	atonal bHLH transcription factor 8	34.2454	30.6203	82.5277	50.2872	-0.154888	0.72213	-0.697922	0.00166348		-1
E2f7	E2F transcription factor 7	12.0578	10.5115	30.3051	18.1007	-0.175454	0.80969	-0.699049	0.0631943		-1
Vwde	von Willebrand factor D and EGF domains	0.98668	1.65984	118.042	72.1192	0.243289	0.817789	-0.702307	0.000843495		-1
Ntrk3	neurotrophic tyrosine kinase, receptor, type 3	5485.51	4620.7	9652.95	5905.8	-0.245546	0.0092694	-0.705004	5.13016e-19		-1
1700020D05Rik	RIKEN cDNA 1700020D05 gene	23.6771	17.9552	41.9899	25.1058	-0.357525	0.490496	-0.705734	0.0375601		-1
Gm4787	predicted gene 4787	16.1951	13.7631	25.4041	14.955	-0.206099	0.758175	-0.706169	0.0767424		-1
Bmp1	bone morphogenetic protein 1	1122.54	954.999	4757.43	2912.27	-0.231594	4.34704e-05	-0.706185	2.6788e-73		-1
Arhgef38	Rho guanine nucleotide exchange factor (GEF) 38	8.0973	6.9142	18.3144	10.6042	-0.185829	0.834572	-0.708098	0.145958		-1
Ap1g2	adaptor protein complex AP-1, gamma 2 subunit	151.336	148.688	360.895	219.711	-0.0233567	0.930011	-0.710228	1.03341e-10		-1
Erich5	glutamate rich 5	23.754	14.4994	13.7581	7.81427	-0.652403	0.204768	-0.710242	0.144575	-1	-1
Ly6g6e	lymphocyte antigen 6 complex, locus G6E	62.9198	32.746	51.1906	30.7017	-0.913424	0.00103947	-0.7105	0.00862744	-1	-1
Peak1	pseudopodium-enriched atypical kinase 1	1499.27	1198.47	3964.08	2416.61	-0.320167	5.46042e-07	-0.711599	5.48315e-41		-1
Zmynd10	zinc finger, MYND domain containing 10	68.6087	72.3106	57.8286	34.7128	0.0765581	0.842559	-0.711701	0.00373552		-1
Npc1l1	NPC1 like intracellular cholesterol transporter 1	38.129	33.8625	49.1162	29.3104	-0.166163	0.715265	-0.711797	0.0118227		-1
Bcl6	B cell leukemia/lymphoma 6	855.036	633.109	2483.86	1513.48	-0.430551	4.33972e-12	-0.712327	1.26724e-51		-1
Nlrp10	NLR family, pyrin domain containing 10	12.1125	7.24138	113.67	68.7299	-0.618527	0.236529	-0.712489	0.00100377		-1
Mtcl1	microtubule crosslinking factor 1	2380.34	1939.89	9888.23	6021.75	-0.293336	8.46999e-10	-0.713601	2.53041e-76		-1
Rpl17	ribosomal protein L17	41.746	35.1924	47.5855	28.3991	-0.234711	0.557693	-0.714735	0.00958375		-1
Wfikkn1	WAP, FS, Ig, KU, and NTR-containing protein 1	6.38667	5.26828	18.37	10.6063	-0.220487	0.809001	-0.715764	0.137582		-1
Cfp	complement factor properdin	208.724	180.496	596.821	361.878	-0.205936	0.160364	-0.717138	6.4828e-16		-1
Kremen2	kringle containing transmembrane protein 2	19.445	24.2094	18.0002	10.2784	0.288682	0.630059	-0.717725	0.112211		-1
Spata2l	spermatogenesis associated 2-like	1157.14	937.626	483.93	293.532	-0.302174	1.20551e-05	-0.717933	5.60847e-19		-1
Plch2	phospholipase C, eta 2	2119.36	1832.83	6830.15	4144.7	-0.207907	6.23791e-05	-0.718738	2.81289e-70		-1
Pxn	paxillin	677.486	625.585	4054.53	2458.85	-0.113718	0.169811	-0.719654	2.0634e-59		-1
Nek2	NIMA (never in mitosis gene a)-related expressed kinase 2	31.9556	29.301	298.024	180.258	-0.117345	0.778241	-0.720259	2.0614e-08		-1
Safb2	scaffold attachment factor B2	1521.6	1331.9	2531.31	1527.23	-0.190087	0.00210689	-0.726824	1.67232e-47		-1
Impg2	interphotoreceptor matrix proteoglycan 2	32.6891	30.6175	97.2926	57.9913	-0.0871061	0.862589	-0.727538	0.00131921		-1
Pcdha8	protocadherin alpha 8	10.8404	2.27854	14.3825	8.09602	-1.66963	0.00752157	-0.728021	0.176379	-1	-1
Mical2	microtubule associated monooxygenase, calponin and LIM domain containing 2	6615.78	6223.83	6050.26	3645.9	-0.0869095	0.0884411	-0.728685	7.75429e-74		-1
Lancl3	LanC lantibiotic synthetase component C-like 3 (bacterial)	214.54	191.65	708.169	425.884	-0.160615	0.265583	-0.729924	9.11752e-21		-1
Ak4	adenylate kinase 4	968.693	772.503	3089.43	1857.52	-0.326416	1.72941e-07	-0.73163	2.50567e-54		-1
Hsd17b1	hydroxysteroid (17-beta) dehydrogenase 1	5.71673	2.97524	20.0997	11.5315	-0.6825	0.379055	-0.731824	0.123764		-1
Tdo2	tryptophan 2,3-dioxygenase	30.3123	29.6644	129.937	77.3832	-0.0284686	0.957421	-0.735469	0.000105012		-1
Gabrr2	gamma-aminobutyric acid (GABA) C receptor, subunit rho 2	29.2078	20.742	21.8262	12.521	-0.466114	0.313663	-0.737144	0.0636059		-1
Ccdc158	coiled-coil domain containing 158	26.2978	16.259	12.9943	7.15075	-0.645274	0.211191	-0.73723	0.139462	-1	-1
Xkr6	X-linked Kx blood group related 6	119.439	99.5464	474.658	282.718	-0.258531	0.159669	-0.743699	1.13797e-13		-1
Pclo	piccolo (presynaptic cytomatrix protein)	9486.09	7686.86	12349.6	7335.29	-0.300802	0.00978961	-0.746137	4.34181e-14		-1
Ppp1r13l	protein phosphatase 1, regulatory (inhibitor) subunit 13 like	84.0796	76.2879	82.9038	48.6761	-0.135604	0.665662	-0.747693	0.00034108		-1
Myo1a	myosin IA	24.0348	15.8042	37.7006	21.816	-0.554953	0.221612	-0.7477	0.0241118		-1
Sp5	trans-acting transcription factor 5	3.61619	7.89458	48.3734	28.1374	0.822503	0.197312	-0.749452	0.0262993		-1
Stap2	signal transducing adaptor family member 2	35.1557	30.9831	633.324	375.439	-0.178134	0.613106	-0.750373	2.58068e-16		-1
Ceacam2	carcinoembryonic antigen-related cell adhesion molecule 2	5.72117	4.29789	14.1594	7.74422	-0.317392	0.732203	-0.753498	0.166142		-1
Nphs1	nephrosis 1, nephrin	23.9305	23.3611	11.5674	6.24546	-0.0294951	0.968951	-0.757849	0.125358		-1
Map3k13	mitogen-activated protein kinase kinase kinase 13	824.565	616.073	1383.35	815.14	-0.41729	2.915e-08	-0.75944	1.68298e-31		-1
Tmod4	tropomodulin 4	6.04235	5.57371	13.7298	7.48447	-0.0903399	0.933054	-0.761506	0.16075		-1
Unc13d	unc-13 homolog D (C. elegans)	31.7791	28.932	288.139	168.964	-0.119946	0.778241	-0.761761	4.07628e-08		-1
Adamts10	a disintegrin-like and metallopeptidase (reprolysin type) with thrombospondin type 1 motif, 10	452.78	388.158	3471.2	2043.34	-0.22114	0.00918667	-0.762611	4.74394e-62		-1
Tmem30b	transmembrane protein 30B	6.31396	2.9719	33.5131	19.1221	-0.788183	0.268838	-0.76369	0.0584076		-1
Kmt2d	lysine (K)-specific methyltransferase 2D	3964.5	3387.78	6023.95	3535.6	-0.224919	0.0129634	-0.764987	2.38129e-24		-1
Itgb1bp2	integrin beta 1 binding protein 2	11.0576	9.23173	33.5204	19.1581	-0.229512	0.751319	-0.765081	0.0381227		-1
Hsd3b7	hydroxy-delta-5-steroid dehydrogenase, 3 beta- and steroid delta-isomerase 7	7.14732	8.88672	38.7892	22.1878	0.270449	0.719014	-0.765301	0.0334992		-1
Abca7	ATP-binding cassette, sub-family A (ABC1), member 7	650.23	569.642	2367.58	1387.56	-0.189425	0.0139879	-0.768573	1.29374e-53		-1
Dot1l	DOT1-like, histone H3 methyltransferase (S. cerevisiae)	1808.06	1465.63	5576.17	3265.17	-0.300767	7.90412e-07	-0.769834	1.02255e-52		-1
Syne2	spectrin repeat containing, nuclear envelope 2	777.214	740.053	2716.9	1586.23	-0.0677792	0.5324	-0.773587	1.04179e-39		-1
Ccnb2	cyclin B2	21.5584	18.8296	45.5289	25.979	-0.181681	0.753613	-0.773703	0.0137383		-1
Scand1	SCAN domain-containing 1	93.016	150.384	95.0097	52.4058	0.634011	0.226985	-0.775054	0.0762141	1	-1
Chia1	chitinase, acidic 1	59.6832	77.5971	25.7603	14.2714	0.371752	0.235723	-0.778347	0.0219859		-1
Spo11	SPO11 meiotic protein covalently bound to DSB	5.6667	10.0176	12.0011	6.25745	0.655348	0.387597	-0.780959	0.183339		-1
D930020B18Rik	RIKEN cDNA D930020B18 gene	13.0036	10.2556	26.456	14.5691	-0.306618	0.668858	-0.782259	0.0731475		-1
Svep1	sushi, von Willebrand factor type A, EGF and pentraxin domain containing 1	55.7993	48.2528	1767.75	1025.8	-0.197202	0.458958	-0.782524	1.01551e-29		-1
Bsn	bassoon	13099.9	10407.8	11588.7	6699.5	-0.329795	0.000171642	-0.7865	9.66675e-24		-1
Zfp579	zinc finger protein 579	265.029	278.669	531.904	307.39	0.0701518	0.708134	-0.786717	7.80003e-15		-1
Gm1141	predicted gene 1141	10.1752	13.5402	21.204	11.6036	0.368701	0.584159	-0.791071	0.0756813		-1
Ms4a15	membrane-spanning 4-domains, subfamily A, member 15	41.6146	1.31874	2.11631	0.60752	-4.14916	6.90159e-14	-0.791194	0.291605	-1
Papolb	poly (A) polymerase beta (testis specific)	12.0625	6.19908	10.8979	5.63185	-0.80325	0.238176	-0.791727	0.170024	-1	-1
Gcgr	glucagon receptor	1.31253	1.34382	25.4282	14.1157	-0.0156864	0.991673	-0.792228	0.0905513		-1
Obscn	obscurin, cytoskeletal calmodulin and titin-interacting RhoGEF	143.835	111.338	39.1097	21.944	-0.363074	0.0887511	-0.794236	0.00292611		-1
Mamdc4	MAM domain containing 4	32.4446	24.0378	107.589	61.0129	-0.403287	0.288651	-0.798236	0.000233516		-1
Dnah11	dynein, axonemal, heavy chain 11	86.7325	47.2137	1430.5	819.382	-0.846983	2.1429e-06	-0.800667	5.75584e-27	-1	-1
Tmem269	transmembrane protein 269	11.8135	16.0779	12.0085	6.22139	0.41079	0.518278	-0.807009	0.112998		-1
Meltf	melanotransferrin	18.1273	18.8369	39.51	21.902	0.0474545	0.946606	-0.809286	0.0140261		-1
Kirrel2	kirre like nephrin family adhesion molecule 2	141.659	133.288	62.8869	35.1386	-0.0852115	0.757663	-0.814453	0.000193853		-1
Amh	anti-Mullerian hormone	16.0546	12.2393	29.9216	16.3001	-0.35958	0.54995	-0.82159	0.0311903		-1
Glcci1	glucocorticoid induced transcript 1	56.0537	36.1756	100.057	55.8591	-0.604822	0.0307445	-0.821902	9.83956e-05	-1	-1
Usp3	ubiquitin specific peptidase 3	594.547	607.175	3017.14	1696.07	0.0307437	0.788315	-0.828366	1.5006e-73		-1
Crhr1	corticotropin releasing hormone receptor 1	480.748	388.459	2191.45	1230.11	-0.304479	0.000171128	-0.830247	5.72949e-59		-1
Ybx2	Y box protein 2	54.4415	42.8022	85.3418	47.0454	-0.335962	0.284316	-0.835832	0.000123592		-1
Masp2	mannan-binding lectin serine peptidase 2	11.0485	13.8913	19.7141	10.3245	0.288384	0.679214	-0.843412	0.0610856		-1
Gpr25	G protein-coupled receptor 25	16.0314	27.5894	9.17975	4.38478	0.722931	0.172946	-0.846143	0.126988		-1
Wdr90	WD repeat domain 90	401.38	322.811	464.557	256.502	-0.311898	0.00214307	-0.851226	1.61825e-21		-1
A3galt2	alpha 1,3-galactosyltransferase 2 (isoglobotriaosylceramide synthase)	10.1296	5.59488	101.509	55.5433	-0.681917	0.2232	-0.852691	0.000224171		-1
Ucp1	uncoupling protein 1 (mitochondrial, proton carrier)	1.02292	0.650452	15.1483	7.81633	-0.208457	0.867953	-0.8565	0.129409		-1
Magix	MAGI family member, X-linked	12.0398	10.2695	77.9608	42.1631	-0.210978	0.745654	-0.864259	0.000628736		-1
Dynlt1c	dynein light chain Tctex-type 1C	2.34013	1.30815	19.3694	9.99865	-0.431963	0.672061	-0.871557	0.0842484		-1
Itgb6	integrin beta 6	2.66154	1.642	27.5361	14.4175	-0.388566	0.696949	-0.873085	0.0496838		-1
Morc2b	microrchidia 2B	41.4933	29.7112	78.6386	41.7238	-0.4502	0.263818	-0.880992	0.00176289		-1
Spry4	sprouty RTK signaling antagonist 4	429.049	278.435	433.605	233.759	-0.618734	8.13745e-11	-0.886381	1.16441e-21	-1	-1
Hpn	hepsin	32.9287	25.381	94.2732	50.2652	-0.357772	0.338922	-0.886856	3.29763e-05		-1
Arg1	arginase, liver	2.34457	1.6565	34.5891	18.0747	-0.272465	0.796675	-0.887342	0.0254281		-1
Plekhg4	pleckstrin homology domain containing, family G (with RhoGef domain) member 4	65.1919	46.2707	435.738	234.567	-0.46976	0.0356681	-0.887964	5.20663e-16	-1	-1
4933408B17Rik	RIKEN cDNA 4933408B17 gene	31.3852	23.0127	45.5981	23.5704	-0.421066	0.37271	-0.892076	0.00805221		-1
Itga10	integrin, alpha 10	74.7969	46.8297	175.827	93.9297	-0.656711	0.00344164	-0.894722	2.4386e-08	-1	-1
Gm20605	predicted gene 20605	15.045	8.64536	21.1966	10.6683	-0.713104	0.218725	-0.898312	0.0439478	-1	-1
Impg1	interphotoreceptor matrix proteoglycan 1	28.4427	17.7662	41.6588	21.4701	-0.638366	0.117875	-0.90602	0.00387708	-1	-1
Zfp541	zinc finger protein 541	20.2187	18.8073	9.52443	4.35678	-0.0960038	0.899209	-0.906226	0.0899633		-1
Erdr1	erythroid differentiation regulator 1	20.4725	18.1224	20.1039	9.95071	-0.164057	0.804255	-0.910236	0.0322591		-1
B4galnt3	beta-1,4-N-acetyl-galactosaminyl transferase 3	18.4171	17.3616	33.95	17.0514	-0.0765072	0.918882	-0.919743	0.0132921		-1
Msh5	mutS homolog 5	4.70737	8.8583	81.2265	42.0331	0.709753	0.2339	-0.9251	0.000319947		-1
Fam71f2	family with sequence similarity 71, member F2	12.7142	6.56193	10.1981	4.70858	-0.824668	0.195524	-0.925379	0.0977463	-1	-1
AC125444.3		5.73029	5.88307	13.7308	6.58125	0.0376482	0.9729	-0.925776	0.0808249		-1
Rad51ap2	RAD51 associated protein 2	37.6496	38.8426	10.9252	5.02236	0.0450383	0.939299	-0.928446	0.0504099		-1
Comp	cartilage oligomeric matrix protein	11.7504	11.916	134.46	69.8691	0.00972968	0.991051	-0.928848	2.04487e-05		-1
Yjefn3	NADH dehydrogenase (ubiquinone) 1 alpha subcomplex, 13	104.827	113.997	67.7963	34.8047	0.119337	0.697988	-0.931401	4.64939e-05		-1
Rmi2	RecQ mediated genome instability 2	4.68914	6.27041	29.1903	14.6412	0.316864	0.705188	-0.931578	0.0212311		-1
Rho	rhodopsin	9.06154	9.5505	27.8598	13.7681	0.0628544	0.946506	-0.93439	0.0294808		-1
Rnf223	ring finger 223	32.2312	27.3998	42.4058	21.2344	-0.225409	0.63286	-0.947141	0.00188919		-1
Dnase1l2	deoxyribonuclease 1-like 2	87.4739	66.637	241.533	123.893	-0.38773	0.0806994	-0.950035	5.10343e-11		-1
Rif1	replication timing regulatory factor 1	1114.75	1099.47	7172.55	3686.21	-0.017892	0.859934	-0.958197	6.63292e-122		-1
Klhdc7b	kelch domain containing 7B	25.4193	12.8363	139.801	71.0739	-0.901878	0.0125955	-0.958493	8.74442e-07	-1	-1
Per1	period circadian clock 1	3390.77	1958.79	3184.11	1633.95	-0.789817	1.43115e-85	-0.960049	1.21914e-121	-1	-1
Gm853	predicted gene 853	2.01871	0.970387	40.544	20.2751	-0.448295	0.651128	-0.961788	0.00728425		-1
Bmp8a	bone morphogenetic protein 8a	3.76137	2.64472	13.0782	5.97765	-0.330464	0.750649	-0.964342	0.0997099		-1
Neb	nebulin	79.1464	65.4365	1395.9	711.581	-0.262744	0.203847	-0.968847	1.91437e-45		-1
Pla2g4c	phospholipase A2, group IVC (cytosolic, calcium-independent)	7.74924	3.26676	42.9726	21.1605	-0.914655	0.158038	-0.968883	0.00779706		-1
Gm4779	uncharacterized protein CXorf49 homolog	13.7598	1.64925	1.41541	0	-2.43554	0.000331439	-0.975918	0.209915	-1
Gnrh1	gonadotropin releasing hormone 1	14.4115	18.843	27.4355	13.1465	0.348789	0.553264	-0.981674	0.0124594		-1
Nphp4	nephronophthisis 4 (juvenile) homolog (human)	429.213	380.402	433.097	217.553	-0.170808	0.157323	-0.987472	3.15103e-24		-1
Ceacam16	carcinoembryonic antigen-related cell adhesion molecule 16	1.33077	3.27401	17.9991	8.42385	0.720035	0.417649	-0.987754	0.0544226		-1
Gm35339	predicted gene, 35339	130.165	100.719	282.355	141.32	-0.363449	0.0430692	-0.988575	6.42664e-15		-1
Col7a1	collagen, type VII, alpha 1	78.8965	60.9735	377.979	189.578	-0.364755	0.0908277	-0.989597	1.53015e-17		-1
Slc13a1	solute carrier family 13 (sodium/sulfate symporters), member 1	2.73401	2.61297	73.7377	36.1119	-0.0257444	0.982532	-1.00521	0.000528531		-1
Insrr	insulin receptor-related receptor	9.77683	14.7949	97.5502	47.7552	0.524645	0.302325	-1.00724	2.29582e-05		-1
Vipr2	vasoactive intestinal peptide receptor 2	143.37	58.0424	425.127	210.344	-1.28065	2.3729e-16	-1.00918	5.88172e-22	-1	-1
Ccdc169	coiled-coil domain containing 169	9.8811	7.5964	32.742	15.2849	-0.311218	0.676004	-1.02267	0.0103315		-1
Tbx6	T-box 6	15.8966	11.2082	45.5479	21.5362	-0.445844	0.425785	-1.02658	0.00188303		-1
Dok3	docking protein 3	169.585	103.983	149.119	72.2191	-0.695911	1.20551e-05	-1.03067	6.72704e-11	-1	-1
Chrna2	cholinergic receptor, nicotinic, alpha polypeptide 2 (neuronal)	18.8428	20.2209	16.5753	7.12472	0.0915224	0.905927	-1.0484	0.0259848		-1
Cdk5rap1	CDK5 regulatory subunit associated protein 1	237.19	191.012	279.943	134.632	-0.308942	0.027277	-1.04853	1.21821e-18		-1
Tm6sf2	transmembrane 6 superfamily member 2	35.3277	27.659	88.7287	42.0791	-0.335426	0.372694	-1.04939	2.67606e-06		-1
Strc	stereocilin	18.6441	9.56892	53.1643	24.624	-0.851087	0.0685773	-1.06224	0.000640248	-1	-1
Srrm4	serine/arginine repetitive matrix 4	1530.45	1218.66	3234.13	1544.74	-0.326148	2.86711e-07	-1.0632	5.80564e-85		-1
1810010D01Rik	RIKEN cDNA 1810010D01 gene	4.34972	3.31692	49.7207	23.1191	-0.280264	0.755226	-1.06644	0.000932446		-1
Gm8104	uncharacterized LOC101056159	6.68073	3.94229	14.8215	6.18533	-0.58579	0.472987	-1.0779	0.0465712		-1
Tmprss9	transmembrane protease, serine 9	12.4519	10.2768	9.8796	3.73728	-0.249058	0.756384	-1.11761	0.0455289		-1
Tshz3	teashirt zinc finger family member 3	781.962	566.136	504.695	230.495	-0.462691	5.13015e-09	-1.12224	1.463e-37		-1
Gm20219	predicted gene, 20219	40.0578	26.0454	211.704	95.9406	-0.588706	0.052198	-1.1292	1.79168e-11	-1	-1
1700102P08Rik	RIKEN cDNA 1700102P08 gene	22.1607	12.5408	38.8122	16.8916	-0.75437	0.0959243	-1.13332	0.000823352	-1	-1
Eif2s3y	eukaryotic translation initiation factor 2, subunit 3, structural gene Y-linked	1271.84	781.913	1845.21	828.851	-0.699954	1.03803e-35	-1.15209	6.08772e-107	-1	-1
Grm2	glutamate receptor, metabotropic 2	1159.54	971.16	519.112	230.27	-0.254888	0.000149977	-1.16598	2.31772e-47		-1
Prss53	protease, serine 53	11.189	11.5599	33.5676	13.7319	0.0461423	0.956912	-1.20267	0.00130215		-1
Per2	period circadian clock 2	1094.59	651.678	1377.93	576.118	-0.745027	1.79118e-31	-1.25422	3.6507e-91	-1	-1
Cpt1b	carnitine palmitoyltransferase 1b, muscle	1.33521	0.337767	21.8367	8.43584	-0.575415	0.577122	-1.26736	0.00991043		-1
Stac3	SH3 and cysteine rich domain 3	45.9454	29.9982	131.053	53.2714	-0.592106	0.04658	-1.27664	1.33193e-10	-1	-1
Cnn1	calponin 1	22.8622	21.0614	21.2281	7.82232	-0.109836	0.866956	-1.28449	0.00186542		-1
Aldh3a1	aldehyde dehydrogenase family 3, subfamily A1	31.6019	18.1714	39.0657	14.983	-0.752268	0.0596768	-1.29788	0.000104648	-1	-1
Lrrd1	leucine rich repeats and death domain containing 1	12.3701	9.58067	17.0102	5.92765	-0.327311	0.66439	-1.30385	0.00838233		-1
Misp	mitotic spindle positioning	8.78992	1.99427	19.4313	6.88697	-1.54124	0.0169333	-1.33462	0.00629265	-1	-1
Ltf	lactotransferrin	6.72609	6.23533	18.9367	6.5392	-0.0858538	0.934104	-1.34818	0.00618711		-1
Phospho1	phosphatase, orphan 1	10.7633	11.5281	16.2285	5.34813	0.0889866	0.921317	-1.38412	0.00418688		-1
Myo15	myosin XV	10.8089	7.91241	267.547	98.9555	-0.366692	0.521594	-1.42272	9.55073e-20		-1
Dmrta2	doublesex and mab-3 related transcription factor like family A2	30.1673	29.2653	7.06344	1.55486	-0.0416591	0.952286	-1.42663	0.0117773		-1
Spem1	sperm maturation 1	2.37636	2.31754	25.7288	8.79962	-0.0223372	0.986243	-1.42805	0.0019483		-1
Nr4a2	nuclear receptor subfamily 4, group A, member 2	1482.9	1074.65	1794.83	660.517	-0.462568	2.95922e-19	-1.43833	9.88418e-169		-1
Fosl2	fos-like antigen 2	1886.74	840.934	992.961	361.188	-1.1621	1.50376e-92	-1.45287	3.77237e-102	-1	-1
Bglap3	bone gamma-carboxyglutamate protein 3	38.0479	11.4634	3.90156	0.30376	-1.63607	0.000175088	-1.46126	0.025785	-1	-1
Sost	sclerostin	4.07366	3.27009	34.5408	11.5475	-0.208043	0.83365	-1.48474	0.000189156		-1
Olfr922	olfactory receptor 922	0	0	46.694	15.6186	-0.0168997	0.991635	-1.52469	4.56224e-05		-1
1520401A03Rik	RIKEN cDNA 1520401A03 gene	8.36003	3.61511	19.1118	5.64187	-0.939103	0.181029	-1.52692	0.00270964	-1	-1
Trim30d	tripartite motif-containing 30D	36.9481	11.5103	41.9731	13.4763	-1.56503	1.69005e-05	-1.54517	2.37084e-06	-1	-1
Gdnf	glial cell line derived neurotrophic factor	18.6434	19.0359	12.6696	3.1217	0.0251732	0.97662	-1.58935	0.00219511		-1
Wif1	Wnt inhibitory factor 1	32.7522	25.3559	97.9148	30.8453	-0.35434	0.37862	-1.61568	2.8555e-11		-1
Fbxl22	F-box and leucine-rich repeat protein 22	7.98859	6.93869	187.176	58.725	-0.176881	0.810519	-1.65126	3.27723e-17		-1
Ostn	osteocrin	0.348531	0	35.8337	10.6443	-0.241057	0.84706	-1.65156	0.000215659		-1
E230025N22Rik	Riken cDNA E230025N22 gene	9.79039	9.52992	15.5507	3.75928	-0.0286742	0.976647	-1.70945	0.000736545		-1
Pkd1l1	polycystic kidney disease 1 like 1	5.39087	2.97857	18.2809	4.37682	-0.622198	0.460615	-1.77015	0.000776314		-1
Fam71d	family with sequence similarity 71, member D	5.35464	5.26436	15.1201	3.10971	-0.0219364	0.985025	-1.86919	0.000623096		-1
Tpp1	tripeptidyl peptidase I	2090.33	532.838	2621.54	673.7	-1.96797	2.09376e-270	-1.9551	1.79814e-304	-1	-1
Trim34a	tripartite motif-containing 34A	27.7952	12.4489	40.9013	9.02331	-1.06958	0.00966784	-2.00701	3.24146e-08	-1	-1
Eomes	eomesodermin	80.7666	21.7943	1235.91	259.384	-1.79791	9.62669e-18	-2.24634	1.07717e-174	-1	-1
Nr4a3	nuclear receptor subfamily 4, group A, member 3	1803.14	731.931	2178.38	368.566	-1.29794	2.56787e-133	-2.55535	0	-1	-1
Trim12a	tripartite motif-containing 12A	58.8193	0.319935	63.7375	0	-4.92537	5.01101e-21	-5.28117	5.83267e-24	-1	-1
