# Supplementary material for: Global Brain Transcriptome Analysis of a Tpp1 Neuronal Ceroid Lipofuscinoses Mouse Model
Source: ASN Neuro. 2019 Apr 19;11:1759091419843393. doi: 10.1177/1759091419843393 (PMC6475859; doi:10.1177/1759091419843393)
Supplement: Supplemental Table S2 [file TableS2.xlsx]

## Sheet: Sheet0
Supplemental Table S2. Ingenuity Pathway Analysis (IPAR) of genes differentially expressed in Cb-T vs. Cb-N. DEG involved in each pathway are included. n.a.p.a. (No activity pattern available)
Ingenuity Canonical Pathways	-log(p-value)	Ratio	z-score	Molecules
Dendritic Cell Maturation	7.35	0.189	4.271	B2M,PLCB2,ICAM1,HLA-A,HLA-DQA1,CD83,HLA-DQB1,FCGR2B,PLCH2,FCGR1A,CD1D,HLA-DMA,PIK3CG,TLR3,COL11A2,TNFRSF1B,FCGR3A/FCGR3B,TNFRSF1A,TYROBP,FCGR2A,RELB,COL2A1,PLCL2,TLR9,IL33,TLR2,PLCG2,TREM2,FCER1G,CD86,IRF8,HLA-DRB5
Hepatic Fibrosis / Hepatic Stellate Cell Activation	7.2	0.183	n.a.p.a.	CCR5,TGFBR1,ICAM1,LHX2,FGF2,COL8A1,CCL5,PGF,IL1R2,COL16A1,CCL2,TIMP1,CYP2E1,TGFB1,MYL4,COL11A2,TNFRSF1B,COL27A1,AGT,TIMP2,TNFRSF1A,COL2A1,MMP2,MET,COL6A3,CSF1,COL23A1,CD14,COL24A1,COL11A1,COL25A1,MMP9,COL7A1
Antigen Presentation Pathway	7.18	0.429	n.a.p.a.	B2M,NLRC5,PSMB9,HLA-A,HLA-DMA,HLA-DQA1,CD74,HLA-DQB1,PSMB8,TAP1,HLA-E,HLA-DRB5
Communication between Innate and Adaptive Immune Cells	6.94	0.264	n.a.p.a.	B2M,HLA-A,CD83,CCL5,TLR9,Ccl9,IL33,TLR2,CXCL10,CCL4,CCL3L3,TLR7,FCER1G,Tlr13,CD86,TNFRSF13B,TLR3,HLA-E,HLA-DRB5
Phagosome Formation	6.71	0.208	n.a.p.a.	MRC1,PLCB2,FCGR2A,ITGA5,PLCL2,PLCH2,FCGR2B,TLR9,FCGR1A,INPP5D,TLR2,ITGB2,Fcrls,RHOV,ITGAM,SYK,PIK3CG,PLCG2,FCER1G,TLR7,Tlr13,TLR3,C3AR1,FCGR3A/FCGR3B,ITGAX
Neuroinflammation Signaling Pathway	6.2	0.147	5	B2M,GABRA5,TGFBR1,ICAM1,BDNF,PYCARD,HLA-A,HLA-DQA1,CX3CR1,CCL5,HLA-DQB1,CXCL10,GABRG3,HMOX1,CCL2,HLA-DMA,TGFB1,PIK3CG,PLA2G5,CYBB,TLR7,TLR3,GABRQ,TNFRSF1A,TYROBP,PLA2G4C,PLA2G3,TLR9,CSF1R,TLR2,SLC6A11,IRF7,GABRR2,TREM2,SYK,PLCG2,PLA2G4B,NCF2,CD86,Tlr13,MMP9,HLA-DRB5
TREM1 Signaling	5.82	0.246	3.638	ICAM1,TYROBP,NLRP10,LAT2,ITGA5,CD83,FCGR2B,TLR9,TLR2,NLRC5,CCL2,PLCG2,TLR7,Tlr13,CD86,TLR3,ITGAX
Neuroprotective Role of THOP1 in Alzheimer's Disease	5.37	0.198	-0.832	HLA-A,PDYN,NTS,KLK6,TAC1,SERPINA3,PRSS41,ENDOU,KLK8,HPN,PRSS23,GNRH1,SST,TMPRSS7,TPP1,PRSS53,PNOC,HLA-E,MMP9,AGT,GZMM
Altered T Cell and B Cell Signaling in Rheumatoid Arthritis	5.34	0.22	n.a.p.a.	SPP1,HLA-A,RELB,HLA-DQA1,HLA-DQB1,TLR9,IL33,TLR2,CSF1,HLA-DMA,TGFB1,TLR7,FCER1G,Tlr13,CD86,TNFRSF13B,TLR3,HLA-DRB5
Fcγ Receptor-mediated Phagocytosis in Macrophages and Monocytes	5.34	0.211	3.9	RAC2,PXN,PLD3,ARPC1B,FCGR2A,FYB1,FCGR1A,INPP5D,PLD4,HMOX1,NCF1,WAS,PIK3CG,SYK,HCK,VAV1,FGR,LCP2,FCGR3A/FCGR3B
T Helper Cell Differentiation	5.32	0.239	n.a.p.a.	IL2RG,TGFBR1,IL12RB1,TNFRSF1A,HLA-A,IL21R,HLA-DQA1,HLA-DQB1,BCL6,TGFB1,HLA-DMA,FCER1G,CD86,GATA3,TNFRSF1B,HLA-DRB5
G-Protein Coupled Receptor Signaling	5.15	0.14	n.a.p.a.	GPR17,GRM2,PLCB2,VIPR2,PDE1A,CHRM3,OPRL1,CHRM2,HTR2C,GNA15,PIK3CG,RGS10,HTR7,SMPDL3B,ADORA2B,DRD4,PDE11A,PTGER4,HTR2A,APLNR,OPRM1,NPY1R,RGS4,RAPGEF3,TLR9,DRD2,CRHR1,S1PR3,GRM5,P2RY13,NPR3,OPRK1,PDE1B,PTH1R,CALCR,DUSP4,HTR1A,ADCY7
Granulocyte Adhesion and Diapedesis	5.08	0.168	n.a.p.a.	CSF3R,ICAM1,CXCR4,TNFRSF1A,PF4,ITGA5,MMP2,CCL5,SELPLG,Ccl9,IL1R2,CXCL10,IL33,ITGB2,CXCL16,ITGAM,CCL4,CCL2,CCL3L3,CXCL14,CLDN14,MMP12,TNFRSF1B,Ccl6,MMP9,MMP19
LXR/RXR Activation	4.57	0.182	0.471	APOE,MLXIPL,C3,TNFRSF1A,CD36,SERPINF2,IL33,C4A/C4B,IL1R2,RXRG,LYZ,CCL2,LPL,CD14,TLR3,TNFRSF1B,MMP9,PON3,CLU,AGT
Leukocyte Extravasation Signaling	4.55	0.146	2.887	RAC2,ICAM1,ROCK2,TIMP1,PIK3CG,CYBA,CYBB,MMP12,MMP19,TIMP2,PXN,CXCR4,ITGA5,MMP2,RAPGEF3,NCF4,TLR9,SELPLG,BTK,ITGB2,NCF1,ITGAM,ARHGAP9,WAS,PLCG2,NCF2,CD44,VAV1,CLDN14,MMP9
Complement System	4.5	0.303	1.633	C4A/C4B,ITGB2,ITGAM,C3,MASP2,C1QC,C1QA,C1QB,C3AR1,ITGAX
Th1 and Th2 Activation Pathway	4.45	0.155	n.a.p.a.	SOCS3,SOCS1,IL2RG,CCR5,ICAM1,TGFBR1,CXCR4,IL12RB1,HLA-A,IKZF1,HAVCR2,HLA-DQA1,HLA-DQB1,TLR9,SPI1,IRF1,IL33,ITGB2,HLA-DMA,TGFB1,PIK3CG,CD86,VAV1,CD274,GATA3,HLA-DRB5
Atherosclerosis Signaling	4.34	0.175	n.a.p.a.	APOE,ICAM1,CXCR4,CD36,PLA2G4C,COL2A1,PLA2G3,SELPLG,IL33,ITGB2,LYZ,CCL2,TGFB1,CSF1,PLA2G4B,PLA2G5,LPL,COL11A2,MMP9,CLU
Th2 Pathway	4.2	0.163	1.387	SOCS3,CCR5,IL2RG,ICAM1,TGFBR1,IL12RB1,HLA-A,CXCR4,IKZF1,HLA-DQA1,HLA-DQB1,TLR9,SPI1,IL33,ITGB2,TGFB1,HLA-DMA,PIK3CG,CD86,VAV1,GATA3,HLA-DRB5
Role of Macrophages, Fibroblasts and Endothelial Cells in Rheumatoid Arthritis	4.09	0.126	n.a.p.a.	SOCS3,FZD10,SOCS1,PLCB2,SFRP2,ICAM1,FGF2,CCL5,PLCH2,FCGR1A,PGF,MYC,ROCK2,IL1R2,WIF1,CCL2,TGFB1,PIK3CG,WNT7B,CEBPA,TLR7,SFRP5,TLR3,TNFRSF1B,FZD2,FCGR3A/FCGR3B,WNT9B,TNFRSF1A,WNT2B,PLCL2,TLR9,TLR2,IL33,CSF1,PLCG2,Tlr13,SOST,TCF7L2
Role of Pattern Recognition Receptors in Recognition of Bacteria and Viruses	4.08	0.164	3.606	PTX3,OAS1,C3,C1QC,C1QA,C1QB,CCL5,TLR9,RNASEL,TLR2,IRF7,TGFB1,PIK3CG,PLCG2,SYK,DDX58,Oas1d (includes others),TLR7,TLR3,C3AR1,IL11
cAMP-mediated signaling	4.05	0.138	3.286	GPR17,GRM2,VIPR2,PDE1A,CHRM3,OPRL1,CHRM2,HTR7,RGS10,ADORA2B,SMPDL3B,DRD4,PDE11A,PTGER4,APLNR,OPRM1,NPY1R,RGS4,RAPGEF3,DRD2,CRHR1,S1PR3,P2RY13,NPR3,PTH1R,PDE1B,OPRK1,HTR1A,DUSP4,ADCY7
Natural Killer Cell Signaling	3.83	0.171	n.a.p.a.	RAC2,PTPN6,PAK6,TYROBP,FCGR2A,SH3BP2,TLR9,CD300A,INPP5D,LCK,PIK3CG,SYK,PLCG2,ZAP70,FCER1G,VAV1,LCP2,FCGR3A/FCGR3B
Serotonin Receptor Signaling	3.82	0.256	n.a.p.a.	HTR2C,DDC,HTR7,TPH2,SLC6A4,HTR1A,SLC18A2,ADCY7,PCBD1,HTR2A
Agranulocyte Adhesion and Diapedesis	3.72	0.145	n.a.p.a.	ICAM1,CXCR4,TNFRSF1A,PF4,ITGA5,MMP2,CCL5,SELPLG,Ccl9,IL33,CXCL10,ITGB2,CXCL16,CCL4,CCL2,CCL3L3,CXCL14,MYL4,CLDN14,MMP12,Ccl6,CD34,MMP9,MMP19
Pathogenesis of Multiple Sclerosis	3.61	0.667	n.a.p.a.	CXCL10,CCR5,CCL4,CCL5
Phospholipases	3.5	0.207	n.a.p.a.	PLD4,HMOX1,PLCB2,PLD3,PLCG2,PLA2G4C,PLA2G4B,PLA2G5,PLA2G3,PLCL2,PLCH2,PLA1A
Th1 Pathway	3.45	0.156	1.291	SOCS1,SOCS3,CCR5,ICAM1,IL12RB1,HLA-A,HAVCR2,HLA-DQA1,HLA-DQB1,TLR9,IRF1,ITGB2,HLA-DMA,PIK3CG,CD86,CD274,VAV1,GATA3,HLA-DRB5
Crosstalk between Dendritic Cells and Natural Killer Cells	3.33	0.188	n.a.p.a.	IL2RG,IL15RA,TYROBP,HLA-A,CD83,TLR9,TREM2,TLR7,CD86,TLR3,TNFRSF1B,HLA-E,HLA-DRB5
GPCR-Mediated Integration of Enteroendocrine Signaling Exemplified by an L Cell	3.27	0.186	-0.277	CHRM2,GIPR,PLCB2,GNA15,GAL,PLCG2,SST,GRP,PLCL2,ADCYAP1,PLCH2,VIP,ADCY7
Graft-versus-Host Disease Signaling	3.21	0.237	n.a.p.a.	IL33,HLA-A,HLA-DMA,HLA-DQA1,FCER1G,CD86,HLA-DQB1,HLA-E,HLA-DRB5
Gαi Signaling	3.19	0.153	1.698	GNG4,GPR17,GRM2,APLNR,OPRM1,NPY1R,RGS4,DRD2,OPRL1,S1PR3,P2RY13,CHRM2,NPR3,OPRK1,RGS10,HTR1A,DRD4,ADCY7
Primary Immunodeficiency Signaling	3.12	0.231	n.a.p.a.	BTK,PTPRC,BLNK,LCK,IL2RG,ZAP70,ADA,TNFRSF13B,TAP1
GP6 Signaling Pathway	3.06	0.145	2.065	APBB1IP,COL2A1,COL8A1,TLR9,COL16A1,BTK,COL6A3,COL23A1,SYK,PLCG2,PIK3CG,FCER1G,COL24A1,COL11A1,COL11A2,COL27A1,COL25A1,LCP2,COL7A1
Role of NFAT in Regulation of the Immune Response	2.93	0.131	4.69	BLNK,GNG4,PLCB2,HLA-A,FCGR2A,HLA-DQA1,HLA-DQB1,FCGR2B,TLR9,FCGR1A,BTK,LCK,GNA15,HLA-DMA,PIK3CG,PLCG2,SYK,ZAP70,FCER1G,CD86,LCP2,HLA-DRB5,FCGR3A/FCGR3B
CD28 Signaling in T Helper Cells	2.93	0.145	2.887	PTPN6,ARPC1B,HLA-A,HLA-DQA1,HLA-DQB1,TLR9,PTPRC,LCK,HLA-DMA,WAS,SYK,PIK3CG,ZAP70,FCER1G,CD86,VAV1,LCP2,HLA-DRB5
B Cell Development	2.85	0.259	n.a.p.a.	PTPRC,HLA-A,HLA-DMA,HLA-DQA1,CD86,HLA-DQB1,HLA-DRB5
Autoimmune Thyroid Disease Signaling	2.72	0.222	n.a.p.a.	HLA-DMA,HLA-A,HLA-DQA1,FCER1G,CD86,HLA-DQB1,HLA-DRB5,HLA-E
Allograft Rejection Signaling	2.57	0.182	n.a.p.a.	B2M,H2-T24,HLA-A,HLA-DMA,HLA-DQA1,FCER1G,CD86,HLA-DQB1,HLA-E,HLA-DRB5
Interferon Signaling	2.48	0.226	1.89	IFIT3,SOCS1,OAS1,PSMB8,TAP1,IRF1,ISG15
Role of Osteoblasts, Osteoclasts and Chondrocytes in Rheumatoid Arthritis	2.41	0.115	n.a.p.a.	FZD10,SFRP2,IL1R2,WIF1,TGFB1,PIK3CG,WNT7B,SFRP5,TNFRSF1B,FZD2,BMP1,NAIP,SPP1,WNT9B,TNFRSF1A,WNT2B,ITGA5,TLR9,TNFRSF11A,CSF1R,IL33,CSF1,CALCR,SOST,TCF7L2,IL11
Superpathway of Inositol Phosphate Compounds	2.41	0.115	n.a.p.a.	SOCS3,PLCB2,PLCH2,HACD2,PTPRF,PTPRC,DUSP5,LCK,IP6K3,PTPRJ,ITPKB,PHOSPHO1,PTPRO,PDCD1,PIK3CG,EYA4,PTPN6,DOT1L,TLR9,INPP5D,MET,PLD4,PLCG2,CD86,VAV1,PIK3AP1
PI3K Signaling in B Lymphocytes	2.39	0.133	2.183	BLNK,PLCB2,ATF3,C3,PLCL2,PLCH2,FCGR2B,INPP5D,PTPRC,BTK,CD180,DAPP1,PIK3CG,PLCG2,SYK,VAV1,PIK3AP1
Type I Diabetes Mellitus Signaling	2.18	0.137	1.134	SOCS3,SOCS1,TNFRSF1A,HLA-A,HLA-DQA1,HLA-DQB1,IRF1,HLA-DMA,FCER1G,CD86,BID,TNFRSF1B,HLA-DRB5,HLA-E
B Cell Receptor Signaling	2.14	0.117	2.183	BLNK,RAP2B,RAC2,PTPN6,APBB1IP,FCGR2A,MAP3K13,FCGR2B,BCL6,TLR9,INPP5D,BTK,PAX5,PTPRC,DAPP1,PIK3CG,PLCG2,SYK,CD22,VAV1,PIK3AP1
IL-4 Signaling	2.12	0.145	n.a.p.a.	SOCS1,PTPN6,IL2RG,IL13RA1,HLA-A,HLA-DMA,PIK3CG,HLA-DQA1,HLA-DQB1,TLR9,INPP5D,HLA-DRB5
Phagosome Maturation	2.09	0.124	n.a.p.a.	B2M,LPO,HLA-A,CTSW,DYNLT1,TAP1,PRDX6,CTSZ,CTSD,TUBB6,CTSH,CTSS,NCF2,RAB7B,CYBB,CTSC,HLA-DRB5
Role of Hypercytokinemia/hyperchemokinemia in the Pathogenesis of Influenza	2.08	0.214	n.a.p.a.	CXCL10,IL33,CCR5,CCL4,CCL2,CCL5
iCOS-iCOSL Signaling in T Helper Cells	2.06	0.129	3.207	IL2RG,HLA-A,HLA-DQA1,HLA-DQB1,TLR9,INPP5D,PTPRC,LCK,HLA-DMA,PIK3CG,ZAP70,FCER1G,VAV1,LCP2,HLA-DRB5
Inhibition of Matrix Metalloproteases	2.04	0.189	0.378	TIMP1,THBS2,MMP2,MMP12,MMP9,MMP19,TIMP2
Human Embryonic Stem Cell Pluripotency	1.97	0.121	n.a.p.a.	FZD10,TGFBR1,WNT9B,BDNF,FGF2,WNT2B,TDGF1,TLR9,INHBA,S1PR3,NTRK3,TGFB1,WNT7B,PIK3CG,FZD2,TCF7L2,BMP1
Phospholipase C Signaling	1.92	0.107	2.828	BLNK,GNG4,PLCB2,PLD3,FCGR2A,PLA2G4C,ITGA5,PLA2G3,RAPGEF3,FCGR2B,PLD4,BTK,HMOX1,LCK,RHOV,PLCG2,SYK,PLA2G4B,PLA2G5,ZAP70,FCER1G,MYL4,ADCY7,LCP2
Caveolar-mediated Endocytosis Signaling	1.86	0.145	n.a.p.a.	B2M,ITGB2,ITGAM,HLA-A,FLNC,CD48,ITGA5,ITGA10,ITGB6,ITGAX
Macropinocytosis Signaling	1.83	0.138	2.646	MRC1,MET,ITGB2,CSF1,PIK3CG,PLCG2,CD14,ITGA5,ITGB6,TLR9,CSF1R
CTLA4 Signaling in Cytotoxic T Lymphocytes	1.82	0.132	n.a.p.a.	B2M,LCK,PTPN6,AP1G2,HLA-A,SYK,PIK3CG,ZAP70,FCER1G,CD86,TLR9,LCP2
Role of JAK1 and JAK3 in γc Cytokine Signaling	1.82	0.143	n.a.p.a.	BLNK,SOCS3,SOCS1,IL15RA,IL2RG,FES,IL21R,SYK,PIK3CG,TLR9
Gαq Signaling	1.82	0.114	3.153	GNG4,PLCB2,PLD3,RGS4,TLR9,CHRM3,GRM5,ROCK2,PLD4,BTK,HTR2C,HMOX1,RHOV,GNA15,PIK3CG,PLCG2,CALCR,HTR2A
Systemic Lupus Erythematosus Signaling	1.8	0.11	n.a.p.a.	PTPN6,HLA-A,FCGR2A,FCGR2B,TLR9,FCGR1A,INPP5D,IL33,PTPRC,BDKRB2,LCK,CD72,PIK3CG,PLCG2,TLR7,CD22,FCER1G,CD86,HLA-E,FCGR3A/FCGR3B
Production of Nitric Oxide and Reactive Oxygen Species in Macrophages	1.77	0.109	3.771	APOE,PTPN6,TNFRSF1A,MAP3K13,NCF4,TLR9,SPI1,IRF1,TLR2,RHOV,LYZ,NCF1,PIK3CG,PLCG2,CYBA,NCF2,CYBB,IRF8,TNFRSF1B,CLU
Prostanoid Biosynthesis	1.76	0.333	n.a.p.a.	PTGS1,HPGDS,TBXAS1
Colorectal Cancer Metastasis Signaling	1.76	0.102	2.858	GNG4,FZD10,TGFBR1,WNT9B,TNFRSF1A,WNT2B,MMP2,TLR9,PGF,MYC,TLR2,RHOV,TGFB1,WNT7B,PIK3CG,TLR7,Tlr13,TLR3,MMP12,FZD2,ADCY7,MMP9,TCF7L2,PTGER4,MMP19
Fc Epsilon RI Signaling	1.75	0.122	1.604	RAC2,PLA2G4C,PLA2G3,TLR9,INPP5D,BTK,SYK,PIK3CG,PLCG2,PLA2G4B,PLA2G5,FCER1G,VAV1,LCP2
MIF-mediated Glucocorticoid Regulation	1.73	0.182	0	PLA2G4C,PLA2G4B,PLA2G5,CD14,PLA2G3,CD74
PKCθ Signaling in T Lymphocytes	1.67	0.112	3.5	RAC2,HLA-A,MAP3K13,CACNA1H,HLA-DQA1,HLA-DQB1,TLR9,LCK,HLA-DMA,PLCG2,PIK3CG,ZAP70,FCER1G,CD86,VAV1,LCP2,HLA-DRB5
Differential Regulation of Cytokine Production in Intestinal Epithelial Cells by IL-17A and IL-17F	1.66	0.235	n.a.p.a.	CCL4,CCL2,LCN2,CCL5
Gαs Signaling	1.65	0.121	1.732	GNG4,VIPR2,HTR7,PTH1R,OPRK1,HCK,ADORA2B,RYR1,RAPGEF3,CRHR1,ADCY7,CHRM3,PTGER4
Catecholamine Biosynthesis	1.63	0.5	n.a.p.a.	DDC,DBH
Ketogenesis	1.63	0.3	n.a.p.a.	BDH2,ACAT2,HMGCS2
LPS/IL-1 Mediated Inhibition of RXR Function	1.62	0.104	1.633	ALDH1B1,APOE,TNFRSF1A,MGMT,CPT1B,NDST4,HS3ST4,HMGCS2,IL33,IL1R2,HS3ST3B1,ALDH1A1,HS3ST2,ACSL5,CD14,HS6ST3,FABP5,SLC27A3,TNFRSF1B,ABCC3,ALDH3A1
OX40 Signaling Pathway	1.56	0.136	n.a.p.a.	B2M,H2-T24,HLA-A,HLA-DMA,HLA-DQA1,FCER1G,HLA-DQB1,HLA-E,HLA-DRB5
Chemokine Signaling	1.56	0.136	2.333	ROCK2,CCR5,PLCB2,CCL4,CCL2,CXCR4,PIK3CG,PLCG2,CCL5
Cdc42 Signaling	1.51	0.111	2.646	B2M,H2-T24,ARPC1B,HLA-A,HLA-DQA1,ITGA5,HLA-DQB1,IQGAP2,WAS,HLA-DMA,FCER1G,MYL4,VAV1,HLA-E,HLA-DRB5
Inflammasome pathway	1.49	0.211	2	NAIP,AIM2,PYCARD,PANX1
FcγRIIB Signaling in B Lymphocytes	1.48	0.127	1.414	BTK,BLNK,SYK,PIK3CG,PLCG2,CACNA1H,DOK1,FCGR2B,TLR9,INPP5D
p38 MAPK Signaling	1.48	0.115	1.387	MYC,IL1R2,IL33,TGFBR1,TIFA,TGFB1,TNFRSF1A,PLA2G5,PLA2G4B,PLA2G4C,PLA2G3,MAPKAPK5,TNFRSF1B
Calcium-induced T Lymphocyte Apoptosis	1.47	0.138	2.646	LCK,HLA-DMA,HLA-A,ZAP70,HLA-DQA1,FCER1G,HLA-DQB1,HLA-DRB5
Antioxidant Action of Vitamin C	1.47	0.118	-0.302	PLD4,HMOX1,PLCB2,PLD3,PLCG2,PLA2G4C,PLA2G4B,PLA2G5,PLA2G3,PLCL2,PLCH2,SLC2A4
Glioma Invasiveness Signaling	1.45	0.13	1	RHOV,TIMP1,PIK3CG,CD44,MMP2,PLAU,TLR9,MMP9,TIMP2
MSP-RON Signaling Pathway	1.45	0.13	n.a.p.a.	TLR2,ITGB2,ITGAM,CCL2,CSF1,PIK3CG,KLK6,TLR9,KLK8
Serotonin and Melatonin Biosynthesis	1.43	0.4	n.a.p.a.	DDC,TPH2
Lipid Antigen Presentation by CD1	1.42	0.2	n.a.p.a.	B2M,CD1D,AP1G2,FCER1G
Choline Biosynthesis III	1.4	0.25	n.a.p.a.	PLD4,HMOX1,PLD3
IL-8 Signaling	1.37	0.1	3.3	GNG4,RAC2,PLCB2,ICAM1,PLD3,MMP2,TLR9,PGF,ROCK2,PLD4,HMOX1,ITGB2,RHOV,ITGAM,PIK3CG,NCF2,CYBB,MMP9,ITGAX
Role of PKR in Interferon Induction and Antiviral Response	1.36	0.15	n.a.p.a.	TNFRSF1A,BID,TLR3,FCGR1A,RNASEL,IRF1
Osteoarthritis Pathway	1.34	0.098	1.886	FZD10,SPP1,TGFBR1,FGF2,TNFRSF1A,COL2A1,ITGA5,CASP4,PGF,TLR2,IL1R2,S1PR3,CNMD,TGFB1,PTH1R,TNFRSF1B,MMP12,FZD2,MMP9,TCF7L2
Nur77 Signaling in T Lymphocytes	1.33	0.137	n.a.p.a.	HLA-A,HLA-DMA,HLA-DQA1,FCER1G,CD86,HLA-DQB1,HLA-DRB5
D-myo-inositol-5-phosphate Metabolism	1.33	0.103	n.a.p.a.	SOCS3,PTPN6,PLCB2,DOT1L,HACD2,PLCH2,PTPRF,PTPRC,PLD4,DUSP5,PHOSPHO1,PTPRJ,PDCD1,PTPRO,PLCG2,EYA4
NAD biosynthesis II (from tryptophan)	1.31	0.231	n.a.p.a.	AFMID,TDO2,QPRT
MIF Regulation of Innate Immunity	1.31	0.146	0	PLA2G4C,PLA2G4B,PLA2G5,CD14,PLA2G3,CD74
3-phosphoinositide Biosynthesis	1.31	0.0984	n.a.p.a.	SOCS3,PTPN6,DOT1L,HACD2,TLR9,PTPRF,PTPRC,MET,LCK,DUSP5,PTPRJ,PHOSPHO1,PTPRO,PDCD1,PIK3CG,CD86,VAV1,PIK3AP1,EYA4
Synaptic Long Term Depression	1.29	0.101	0.243	PLCB2,GRM2,PLA2G4C,CACNA1H,CRH,PLA2G3,PLCL2,PRKG2,PLCH2,CRHR1,GRM5,NPR3,GNA15,PLCG2,PLA2G4B,PLA2G5,RYR1
Axonal Guidance Signaling	1.29	0.086	n.a.p.a.	RAC2,FZD10,PLCB2,PLXNA3,ECEL1,ARPC1B,SLIT1,BDNF,PLCH2,PGF,ROCK2,GNA15,PIK3CG,WNT7B,MYL4,SEMA3B,FZD2,BMP1,GNG4,PXN,NGEF,PAK6,FES,WNT9B,CXCR4,WNT2B,ITGA5,MMP2,PLCL2,TLR9,MET,TUBB6,WAS,NTRK3,PLCG2,EPHA5,MMP9,NRP1
Virus Entry via Endocytic Pathways	1.28	0.113	n.a.p.a.	B2M,ITGB2,RAC2,AP1G2,HLA-A,FLNC,PIK3CG,PLCG2,ITGA5,ITGB6,TLR9
Urea Cycle	1.27	0.333	n.a.p.a.	ASS1,ARG1
Salvage Pathways of Pyrimidine Deoxyribonucleotides	1.27	0.333	n.a.p.a.	APOBEC3B,CDA
Eicosanoid Signaling	1.25	0.125	-1	PLA2G5,PLA2G4B,PLA2G4C,PTGS1,PLA2G3,HPGDS,TBXAS1,PTGER4
Endothelin-1 Signaling	1.24	0.0978	1.414	PLCB2,PLD3,PTGS1,PLA2G4C,PLA2G3,CASP4,PLCL2,PLCH2,TLR9,MYC,PLD4,HMOX1,GNA15,PIK3CG,PLCG2,PLA2G4B,PLA2G5,ADCY7
Tryptophan Degradation X (Mammalian, via Tryptamine)	1.22	0.174	n.a.p.a.	ALDH1B1,ALDH1A1,DDC,ALDH3A1
NF-κB Signaling	1.21	0.0983	3.638	TGFBR1,TNFRSF1A,RELB,TNFRSF11A,TLR9,IL33,TLR2,IL1R2,LCK,NTRK3,PLCG2,PIK3CG,ZAP70,TLR7,FCER1G,TLR3,TNFRSF1B
Circadian Rhythm Signaling	1.21	0.152	n.a.p.a.	PER1,VIPR2,ADCYAP1,VIP,PER2
IL-10 Signaling	1.19	0.121	n.a.p.a.	IL1R2,IL33,HMOX1,SOCS3,CCR5,FCGR2A,CD14,FCGR2B
Stearate Biosynthesis I (Animals)	1.19	0.136	n.a.p.a.	BDH2,CYP2E1,ACSL5,ACOT4,SLC27A3,TBXAS1
Thio-molybdenum Cofactor Biosynthesis	1.18	1	n.a.p.a.	MOCOS
Differential Regulation of Cytokine Production in Macrophages and T Helper Cells by IL-17A and IL-17F	1.15	0.2	n.a.p.a.	CCL4,CCL2,CCL5
Airway Pathology in Chronic Obstructive Pulmonary Disease	1.14	0.286	n.a.p.a.	MMP2,MMP9
Tryptophan Degradation III (Eukaryotic)	1.11	0.16	n.a.p.a.	AFMID,ACAT2,TDO2,HACD2
Retinoic acid Mediated Apoptosis Signaling	1.11	0.13	2.236	RXRG,BID,PARP3,PARP9,IRF1,PARP14
Opioid Signaling Pathway	1.07	0.0901	2.065	RAC2,OPRM1,PDYN,EGR4,CACNA1H,RGS4,PDE1A,OPRL1,FOSB,MYC,LCK,AP1G2,PIK3CG,OPRK1,PDE1B,RGS10,HCK,PNOC,RYR1,ADCY7,FGR
Sperm Motility	1.05	0.101	0.302	PLCB2,PLCG2,PLA2G4C,PLA2G4B,PDE1B,PLA2G5,CACNA1H,PLA2G3,PRKG2,PLCL2,PLCH2,PDE1A
autophagy	1.05	0.119	n.a.p.a.	CTSZ,CTSD,CTSS,CTSH,CTSW,CTSC,ATG9B
Tryptophan Degradation to 2-amino-3-carboxymuconate Semialdehyde	1.04	0.25	n.a.p.a.	AFMID,TDO2
Ketolysis	1.04	0.25	n.a.p.a.	BDH2,ACAT2
Mitochondrial L-carnitine Shuttle Pathway	1.02	0.176	n.a.p.a.	CPT1B,ACSL5,SLC27A3
Histamine Degradation	1.02	0.176	n.a.p.a.	ALDH1B1,ALDH1A1,ALDH3A1
Cytotoxic T Lymphocyte-mediated Apoptosis of Target Cells	1.02	0.148	n.a.p.a.	B2M,HLA-A,FCER1G,BID
D-myo-inositol (1,4,5)-Trisphosphate Biosynthesis	1.02	0.148	n.a.p.a.	PLD4,PLCB2,PLCG2,PLCH2
Leptin Signaling in Obesity	0.987	0.106	0	NPY,SOCS3,PLCB2,PIK3CG,PLCG2,PLCL2,PLCH2,TLR9,ADCY7
Thyroid Cancer Signaling	0.963	0.128	n.a.p.a.	MYC,RXRG,NTRK3,BDNF,TCF7L2
Intrinsic Prothrombin Activation Pathway	0.963	0.128	0.447	PROS1,COL2A1,KLK6,COL11A2,KLK8
VEGF Family Ligand-Receptor Interactions	0.963	0.105	0.707	PIK3CG,PLCG2,PLA2G4C,PLA2G4B,PLA2G5,PLA2G3,TLR9,NRP1,PGF
Dermatan Sulfate Biosynthesis (Late Stages)	0.963	0.128	n.a.p.a.	HS3ST3B1,HS3ST2,HS6ST3,NDST4,HS3ST4
STAT3 Pathway	0.959	0.108	0	MYC,SOCS3,SOCS1,PTPN6,TGFBR1,NTRK3,TNFRSF11A,NDUFA13
GDP-glucose Biosynthesis	0.947	0.222	n.a.p.a.	PGM5,HK3
Semaphorin Signaling in Neurons	0.943	0.118	n.a.p.a.	MET,ROCK2,RHOV,PAK6,FES,NRP1
Tec Kinase Signaling	0.924	0.0915	3.606	GNG4,PAK6,ITGA5,TLR9,BTK,RHOV,LCK,GNA15,WAS,PIK3CG,PLCG2,FCER1G,HCK,VAV1,FGR
Neuropathic Pain Signaling In Dorsal Horn Neurons	0.917	0.0973	0.905	TACR1,GRM5,GRM2,PLCB2,BDNF,PIK3CG,PLCG2,TAC1,PLCL2,PLCH2,TLR9
Gustation Pathway	0.91	0.0935	n.a.p.a.	SCNN1A,P2RY13,LPAR4,PLCB2,P2RY6,PDE1B,CACNA1H,P2RX5,SMPDL3B,PDE11A,PANX1,PDE1A,ADCY7
Oxidative Ethanol Degradation III	0.907	0.158	n.a.p.a.	ALDH1B1,ALDH1A1,ALDH3A1
Asparagine Degradation I	0.896	0.5	n.a.p.a.	ASPG
IL-12 Signaling and Production in Macrophages	0.876	0.0938	n.a.p.a.	TLR2,APOE,LYZ,TGFB1,IL12RB1,PIK3CG,IRF8,REL,TLR9,SPI1,IRF1,CLU
Glucose and Glucose-1-phosphate Degradation	0.866	0.2	n.a.p.a.	PGM5,HK3
VDR/RXR Activation	0.863	0.103	2.236	CXCL10,RXRG,SPP1,CEBPA,CD14,KLK6,SEMA3B,CCL5
Chondroitin Sulfate Biosynthesis (Late Stages)	0.863	0.119	n.a.p.a.	HS3ST3B1,HS3ST2,HS6ST3,NDST4,HS3ST4
Ovarian Cancer Signaling	0.86	0.0915	1.342	FZD10,WNT9B,PTGS1,WNT2B,MMP2,TLR9,PGF,WNT7B,PIK3CG,CD44,FZD2,TCF7L2,MMP9
Heparan Sulfate Biosynthesis (Late Stages)	0.857	0.106	n.a.p.a.	HS3ST3B1,HS3ST2,HS6ST3,NDST4,HS3ST4,PLA1A,PRDX6
Fatty Acid α-oxidation	0.857	0.15	n.a.p.a.	ALDH1B1,ALDH1A1,ALDH3A1
Death Receptor Signaling	0.854	0.0989	2.333	GAS2,NAIP,TNFRSF1A,BID,PARP3,TNFRSF1B,PARP9,ARHGDIB,PARP14
Ethanol Degradation II	0.848	0.129	n.a.p.a.	ALDH1B1,ALDH1A1,ADHFE1,ALDH3A1
RhoGDI Signaling	0.818	0.0877	-1.941	GNG4,ARPC1B,PAK6,ARHGDIG,CDH6,ITGA5,ARHGDIB,ROCK2,RHOV,CDH9,GNA15,ARHGAP9,CD44,MYL4,CDH13
G Protein Signaling Mediated by Tubby	0.812	0.125	n.a.p.a.	GNG4,LCK,PLCB2,PLCG2
Role of JAK2 in Hormone-like Cytokine Signaling	0.812	0.125	n.a.p.a.	SOCS3,SOCS1,PTPN6,PRLR
Putrescine Degradation III	0.81	0.143	n.a.p.a.	ALDH1B1,ALDH1A1,ALDH3A1
Ephrin Receptor Signaling	0.804	0.0872	1.732	GNG4,RAC2,NGEF,PXN,ARPC1B,PAK6,CXCR4,ITGA5,PGF,ROCK2,GNA15,WAS,PIK3CG,EPHA5,DOK1
Growth Hormone Signaling	0.799	0.0988	0.378	SOCS1,SOCS3,PTPN6,PIK3CG,PLCG2,CEBPA,TLR9,SLC2A4
Hematopoiesis from Multipotent Stem Cells	0.799	0.182	n.a.p.a.	THPO,CSF1
Role of MAPK Signaling in the Pathogenesis of Influenza	0.785	0.101	n.a.p.a.	CXCL10,CCL2,PLA2G4C,PLA2G4B,PLA2G5,PLA2G3,CCL5
Prolactin Signaling	0.777	0.0976	1.414	MYC,SOCS1,SOCS3,PIK3CG,PLCG2,PRLR,TLR9,IRF1
Inhibition of Angiogenesis by TSP1	0.777	0.121	n.a.p.a.	TGFBR1,TGFB1,CD36,MMP9
IL-9 Signaling	0.772	0.111	0.447	SOCS3,IL2RG,PIK3CG,BCL3,TLR9
Tumoricidal Function of Hepatic Natural Killer Cells	0.767	0.136	n.a.p.a.	ICAM1,BID,LYVE1
Basal Cell Carcinoma Signaling	0.764	0.1	0.816	FZD10,WNT9B,WNT7B,WNT2B,FZD2,TCF7L2,BMP1
Noradrenaline and Adrenaline Degradation	0.745	0.118	n.a.p.a.	ALDH1B1,ALDH1A1,ADHFE1,ALDH3A1
Paxillin Signaling	0.738	0.0909	1.342	ITGB2,PXN,ITGAM,PAK6,PIK3CG,ITGA5,ITGA10,ITGB6,TLR9,ITGAX
Glycogen Degradation II	0.738	0.167	n.a.p.a.	PGM5,PYGL
Mevalonate Pathway I	0.738	0.167	n.a.p.a.	ACAT2,HMGCS2
Pregnenolone Biosynthesis	0.738	0.167	n.a.p.a.	CYP2E1,MICAL2
Thiosulfate Disproportionation III (Rhodanese)	0.735	0.333	n.a.p.a.	TST
Thyroid Hormone Biosynthesis	0.735	0.333	n.a.p.a.	CTSD
Tyrosine Biosynthesis IV	0.735	0.333	n.a.p.a.	PCBD1
4-aminobutyrate Degradation I	0.735	0.333	n.a.p.a.	SUCLG2
D-myo-inositol (1,4,5,6)-Tetrakisphosphate Biosynthesis	0.73	0.0876	n.a.p.a.	PTPRC,SOCS3,DUSP5,PTPN6,PHOSPHO1,PTPRJ,PTPRO,PDCD1,DOT1L,EYA4,HACD2,PTPRF
D-myo-inositol (3,4,5,6)-tetrakisphosphate Biosynthesis	0.73	0.0876	n.a.p.a.	PTPRC,SOCS3,DUSP5,PTPN6,PHOSPHO1,PTPRJ,PTPRO,PDCD1,DOT1L,EYA4,HACD2,PTPRF
Ephrin A Signaling	0.728	0.102	n.a.p.a.	ROCK2,NGEF,PIK3CG,EPHA5,VAV1,TLR9
Ethanol Degradation IV	0.726	0.13	n.a.p.a.	ALDH1B1,ALDH1A1,ALDH3A1
3-phosphoinositide Degradation	0.724	0.0861	n.a.p.a.	SOCS3,PTPN6,DOT1L,HACD2,INPP5D,PTPRF,PTPRC,DUSP5,PTPRJ,PHOSPHO1,PDCD1,PTPRO,EYA4
Ephrin B Signaling	0.721	0.0972	0	GNG4,ROCK2,RAC2,PXN,GNA15,CXCR4,VAV1
ERK/MAPK Signaling	0.719	0.0833	1	RAC2,PXN,PAK6,VRK2,PLA2G4C,ITGA5,MAPKAPK5,PLA2G3,RAPGEF3,TLR9,MYC,PLCG2,PIK3CG,PLA2G5,PLA2G4B,DUSP4
Coagulation System	0.714	0.114	-1	BDKRB2,PROS1,PLAU,SERPINF2
Bladder Cancer Signaling	0.699	0.093	n.a.p.a.	MYC,FGF2,MMP2,MMP12,MMP9,MMP19,FGF5,PGF
Heparan Sulfate Biosynthesis	0.699	0.0959	n.a.p.a.	HS3ST3B1,HS3ST2,HS6ST3,NDST4,HS3ST4,PLA1A,PRDX6
Fatty Acid Activation	0.684	0.154	n.a.p.a.	ACSL5,SLC27A3
PCP pathway	0.682	0.0984	0	ROCK2,FZD10,WNT9B,WNT7B,WNT2B,FZD2
Protein Kinase A Signaling	0.676	0.0767	0.853	PLCB2,TGFBR1,PLCH2,PDE1A,PTPRF,ROCK2,PTPRC,DUSP5,PTPRJ,RHO,PTPRO,TGFB1,MYL4,RYR1,SMPDL3B,PDE11A,GNG4,PTPN6,PXN,PYGL,PLCL2,FLNC,PLCG2,PDE1B,DUSP4,TNNI1,ADCY7,EBI3,TCF7L2
Wnt/β-catenin Signaling	0.676	0.0833	0	MYC,FZD10,WIF1,TGFBR1,SFRP2,WNT9B,TGFB1,WNT7B,WNT2B,CD44,SFRP5,SOX11,FZD2,TCF7L2
FXR/RXR Activation	0.658	0.087	n.a.p.a.	C4A/C4B,IL33,APOE,MLXIPL,C3,LPL,CLU,SERPINF2,PON3,AGT
Integrin Signaling	0.658	0.0806	2.668	RAP2B,RAC2,PXN,PAK6,ARPC1B,ITGA5,ITGA10,TLR9,ITGB2,RHOV,ITGAM,WAS,PIK3CG,PLCG2,ITGB6,ITGAX,CAPN3
Role of JAK family kinases in IL-6-type Cytokine Signaling	0.654	0.12	n.a.p.a.	SOCS3,SOCS1,OSMR
Apoptosis Signaling	0.646	0.0899	1.414	GAS2,NAIP,TNFRSF1A,PLCG2,BID,TNFRSF1B,CDK1,CAPN3
Chondroitin Sulfate Biosynthesis	0.644	0.1	n.a.p.a.	HS3ST3B1,HS3ST2,HS6ST3,NDST4,HS3ST4
Antiproliferative Role of Somatostatin Receptor 2	0.642	0.0921	2.236	GNG4,PTPN6,SSTR2,NPR3,PIK3CG,SST,TLR9
Wnt/Ca+ pathway	0.64	0.0952	0.816	FZD10,PLCB2,PLCG2,PLCL2,PLCH2,FZD2
Adipogenesis pathway	0.636	0.0846	n.a.p.a.	FZD10,EGR2,TGFB1,TNFRSF1A,DLK1,FGF2,LPL,CEBPA,SLC2A4,FZD2,PER2
Glycogen Degradation III	0.635	0.143	n.a.p.a.	PGM5,PYGL
Acute Phase Response Signaling	0.629	0.0823	1.897	C4A/C4B,IL33,HMOX1,SOCS1,SOCS3,C3,TNFRSF1A,PIK3CG,OSMR,SERPINA3,TNFRSF1B,SERPINF2,AGT
Salvage Pathways of Pyrimidine Ribonucleotides	0.629	0.0889	n.a.p.a.	APOBEC3B,APOBEC1,AK8,UPP1,AK4,NEK2,CDA,CDK1
IL-7 Signaling Pathway	0.629	0.0889	1.134	MYC,MET,PAX5,SOCS1,IL2RG,PIK3CG,BCL6,TLR9
Uracil Degradation II (Reductive)	0.625	0.25	n.a.p.a.	DPYD
Heme Degradation	0.625	0.25	n.a.p.a.	HMOX1
α-tocopherol Degradation	0.625	0.25	n.a.p.a.	CYP4F2
Thymine Degradation	0.625	0.25	n.a.p.a.	DPYD
Arginine Degradation I (Arginase Pathway)	0.625	0.25	n.a.p.a.	ARG1
Phenylalanine Degradation I (Aerobic)	0.625	0.25	n.a.p.a.	PCBD1
UVA-Induced MAPK Signaling	0.62	0.0865	0.816	PLCB2,PIK3CG,PLCG2,PARP3,PLCL2,PLCH2,TLR9,PARP9,PARP14
IL-2 Signaling	0.62	0.0938	1.633	SOCS1,LCK,IL2RG,SYK,PIK3CG,TLR9
Clathrin-mediated Endocytosis Signaling	0.614	0.0802	n.a.p.a.	APOE,ARPC1B,FGF2,SH3GL3,ITGA5,TLR9,PGF,MET,ITGB2,LYZ,AP1G2,PIK3CG,ITGB6,CLU,FGF5
Pancreatic Adenocarcinoma Signaling	0.614	0.0847	2.121	PLD4,HMOX1,PLD3,TGFBR1,TGFB1,CYP2E1,PIK3CG,TLR9,MMP9,PGF
GABA Receptor Signaling	0.613	0.0879	n.a.p.a.	GABRQ,GABRG3,SLC6A11,GABRA5,GABRR2,AP1G2,CACNA1H,ADCY7
Gα12/13 Signaling	0.609	0.0833	0.302	BTK,ROCK2,LPAR4,PXN,CDH9,PIK3CG,CDH6,MYL4,VAV1,TLR9,CDH13
Glioblastoma Multiforme Signaling	0.606	0.0812	1.387	MYC,FZD10,RHOV,PLCB2,WNT9B,PLCG2,PIK3CG,WNT7B,WNT2B,PLCL2,PLCH2,TLR9,FZD2
Regulation of the Epithelial-Mesenchymal Transition Pathway	0.604	0.0798	n.a.p.a.	FZD10,TGFBR1,WNT9B,FGF2,WNT2B,MMP2,TLR9,MET,TGFB1,WNT7B,PIK3CG,FZD2,MMP9,TCF7L2,FGF5
tRNA Splicing	0.602	0.103	n.a.p.a.	PDE1B,SMPDL3B,PDE11A,PDE1A
Role of Wnt/GSK-3β Signaling in the Pathogenesis of Influenza	0.6	0.0923	0.447	FZD10,WNT9B,WNT7B,WNT2B,FZD2,TCF7L2
Activation of IRF by Cytosolic Pattern Recognition Receptors	0.599	0.0962	1.342	IRF7,DDX58,ZBP1,IFIT2,ISG15
Actin Nucleation by ARP-WASP Complex	0.599	0.0962	1.342	ROCK2,RHOV,ARPC1B,WAS,ITGA5
Dermatan Sulfate Biosynthesis	0.599	0.0962	n.a.p.a.	HS3ST3B1,HS3ST2,HS6ST3,NDST4,HS3ST4
Reelin Signaling in Neurons	0.595	0.087	n.a.p.a.	APOE,ITGB2,LCK,PIK3CG,HCK,ITGA5,TLR9,FGR
Acute Myeloid Leukemia Signaling	0.595	0.087	0	CSF3R,MYC,PIK3CG,CEBPA,TLR9,SPI1,CSF1R,TCF7L2
Superpathway of Citrulline Metabolism	0.59	0.133	n.a.p.a.	ASS1,ARG1
Histidine Degradation VI	0.59	0.133	n.a.p.a.	CYP2E1,MICAL2
Actin Cytoskeleton Signaling	0.583	0.078	1.732	RAC2,PXN,PAK6,ARPC1B,FGF2,ITGA5,TLR9,ROCK2,IQGAP2,WAS,PIK3CG,MYL4,CD14,VAV1,NCKAP1L,ARHGAP24,FGF5
Agrin Interactions at Neuromuscular Junction	0.582	0.0909	1.342	ITGB2,RAC2,PXN,PAK6,RAPSN,ITGA5
nNOS Signaling in Skeletal Muscle Cells	0.577	0.1	n.a.p.a.	SNTB1,CACNA1H,RYR1,CAPN3
Sphingosine-1-phosphate Signaling	0.572	0.0826	0.632	S1PR3,PLCB2,RHOV,PIK3CG,PLCG2,CASP4,PLCL2,PLCH2,TLR9,ADCY7
TR/RXR Activation	0.565	0.0851	n.a.p.a.	RXRG,UCP3,SLC16A3,COL6A3,PIK3CG,UCP1,BCL3,TLR9
T Cell Receptor Signaling	0.561	0.0833	n.a.p.a.	BTK,PTPRC,SHB,LCK,PIK3CG,ZAP70,VAV1,TLR9,LCP2
Role of IL-17F in Allergic Inflammatory Airway Diseases	0.554	0.0976	n.a.p.a.	CXCL10,CCL4,CCL2,IL11
Chondroitin Sulfate Degradation (Metazoa)	0.55	0.125	n.a.p.a.	HEXB,HEXA
Glutaryl-CoA Degradation	0.55	0.125	n.a.p.a.	ACAT2,HACD2
γ-linolenate Biosynthesis II (Animals)	0.55	0.125	n.a.p.a.	ACSL5,SLC27A3
Superpathway of Geranylgeranyldiphosphate Biosynthesis I (via Mevalonate)	0.55	0.125	n.a.p.a.	ACAT2,HMGCS2
CCR3 Signaling in Eosinophils	0.545	0.0813	0.707	GNG4,ROCK2,PLCB2,PAK6,PIK3CG,PLA2G4C,PLA2G4B,PLA2G5,PLA2G3,TLR9
NAD Biosynthesis from 2-amino-3-carboxymuconate Semialdehyde	0.542	0.2	n.a.p.a.	QPRT
Arginine Biosynthesis IV	0.542	0.2	n.a.p.a.	ASS1
Trehalose Degradation II (Trehalase)	0.542	0.2	n.a.p.a.	HK3
Protein Citrullination	0.542	0.2	n.a.p.a.	PADI2
Tetrapyrrole Biosynthesis II	0.542	0.2	n.a.p.a.	ALAS2
Adenine and Adenosine Salvage III	0.542	0.2	n.a.p.a.	ADA
Purine Ribonucleosides Degradation to Ribose-1-phosphate	0.542	0.2	n.a.p.a.	ADA
Citrulline-Nitric Oxide Cycle	0.542	0.2	n.a.p.a.	ASS1
Rapoport-Luebering Glycolytic Shunt	0.542	0.2	n.a.p.a.	PGAM2
Glutamate Degradation III (via 4-aminobutyrate)	0.542	0.2	n.a.p.a.	SUCLG2
eNOS Signaling	0.536	0.0783	3.317	LPAR4,CHRNA4,TLR9,AQP4,CHRM3,PGF,BDKRB2,CHRM2,PIK3CG,PLCG2,CHRNA3,AQP6,ADCY7
Type II Diabetes Mellitus Signaling	0.535	0.0789	1.633	SOCS3,SOCS1,TNFRSF1A,CD36,PIK3CG,ACSL5,ABCC8,CACNA1H,SLC27A3,TNFRSF1B,TLR9,SLC2A4
Melatonin Signaling	0.529	0.087	-0.447	PLCB2,PLCG2,GNRH1,PLCL2,PLCH2,SLC2A4
Regulation of Actin-based Motility by Rho	0.523	0.0843	2.646	RAC2,RHOV,ARPC1B,PAK6,WAS,MYL4,ITGA5
Glutamate Receptor Signaling	0.519	0.0893	n.a.p.a.	GRM5,GRM2,SLC1A4,SLC17A6,HOMER1
Dermatan Sulfate Degradation (Metazoa)	0.513	0.118	n.a.p.a.	HEXB,HEXA
Purine Nucleotides Degradation II (Aerobic)	0.513	0.118	n.a.p.a.	GDA,ADA
FAK Signaling	0.507	0.0816	n.a.p.a.	PXN,PAK6,WAS,PIK3CG,PLCG2,ITGA5,TLR9,CAPN3
Dopamine Degradation	0.504	0.1	n.a.p.a.	ALDH1B1,ALDH1A1,ALDH3A1
PPARα/RXRα Activation	0.484	0.076	0	IL1R2,PLCB2,TGFBR1,GNA15,TGFB1,CPT1B,PLCG2,CD36,LPL,BCL3,PLCL2,PLCH2,ADCY7
Methylglyoxal Degradation III	0.48	0.111	n.a.p.a.	CYP2E1,AKR1B10
Toll-like Receptor Signaling	0.48	0.0833	2.449	TLR2,IL33,TLR7,CD14,TLR3,TLR9
Arginine Degradation VI (Arginase 2 Pathway)	0.476	0.167	n.a.p.a.	ARG1
Glycine Cleavage Complex	0.476	0.167	n.a.p.a.	OCA2
UDP-N-acetyl-D-glucosamine Biosynthesis II	0.476	0.167	n.a.p.a.	GFPT2
14-3-3-mediated Signaling	0.474	0.0775	1.414	PLCB2,TUBB6,TNFRSF1A,TP73,PIK3CG,PLCG2,GFAP,PLCL2,PLCH2,TLR9
Rac Signaling	0.47	0.0783	3	IQGAP2,PAK6,ARPC1B,PIK3CG,NCF2,CYBB,CD44,ITGA5,TLR9
Signaling by Rho Family GTPases	0.47	0.0735	3.5	GNG4,SEPT9,PAK6,ARPC1B,CDH6,ITGA5,TLR9,ROCK2,RHOV,CDH9,GNA15,WAS,PIK3CG,NCF2,CYBB,MYL4,GFAP,CDH13
Serotonin Degradation	0.465	0.0847	n.a.p.a.	ALDH1B1,ALDH1A1,Ugt1a7c,ADHFE1,ALDH3A1
p70S6K Signaling	0.462	0.0769	1.897	BTK,PLCB2,IL2RG,SYK,PIK3CG,PLCG2,PLCL2,PLCH2,TLR9,AGT
Retinoate Biosynthesis I	0.457	0.0938	n.a.p.a.	ALDH1A1,RDH5,AKR1B10
Factors Promoting Cardiogenesis in Vertebrates	0.452	0.0795	n.a.p.a.	FZD10,TGFBR1,TGFB1,TDGF1,FZD2,TCF7L2,BMP1
Dopamine Receptor Signaling	0.45	0.0811	0	DDC,DRD4,DRD2,SLC18A2,ADCY7,PCBD1
Induction of Apoptosis by HIV1	0.449	0.0833	1.342	NAIP,CXCR4,TNFRSF1A,BID,TNFRSF1B
Ubiquinol-10 Biosynthesis (Eukaryotic)	0.449	0.105	n.a.p.a.	CYP2E1,MICAL2
The Visual Cycle	0.449	0.105	n.a.p.a.	RLBP1,RDH5
1D-myo-inositol Hexakisphosphate Biosynthesis II (Mammalian)	0.449	0.105	n.a.p.a.	ITPKB,INPP5D
D-myo-inositol (1,3,4)-trisphosphate Biosynthesis	0.449	0.105	n.a.p.a.	ITPKB,INPP5D
DNA damage-induced 14-3-3σ Signaling	0.449	0.105	n.a.p.a.	CCNB2,CDK1
P2Y Purigenic Receptor Signaling Pathway	0.44	0.0758	1.667	MYC,GNG4,PLCB2,P2RY6,PIK3CG,PLCG2,PLCL2,PLCH2,TLR9,ADCY7
IL-15 Signaling	0.435	0.08	n.a.p.a.	LCK,IL15RA,IL2RG,SYK,PIK3CG,TLR9
GDNF Family Ligand-Receptor Interactions	0.435	0.08	1.633	GFRA1,PIK3CG,PLCG2,DOK1,DOK3,TLR9
Oncostatin M Signaling	0.434	0.0909	n.a.p.a.	OSMR,PLAU,CHI3L1
CXCR4 Signaling	0.431	0.0741	1.265	GNG4,ROCK2,PLCB2,PXN,RHOV,PAK6,GNA15,CXCR4,PIK3CG,MYL4,TLR9,ADCY7
Inositol Pyrophosphates Biosynthesis	0.424	0.143	n.a.p.a.	IP6K3
Glutathione Redox Reactions I	0.42	0.1	n.a.p.a.	GPX3,PRDX6
TNFR1 Signaling	0.415	0.0833	1	NAIP,PAK6,TNFRSF1A,BID
CCR5 Signaling in Macrophages	0.413	0.0769	2	GNG4,CCR5,CCL4,PLCG2,FCER1G,CACNA1H,CCL5
fMLP Signaling in Neutrophils	0.413	0.075	2.828	GNG4,PLCB2,NCF1,ARPC1B,WAS,PIK3CG,NCF2,CYBB,TLR9
Renin-Angiotensin Signaling	0.413	0.075	3	PTPN6,PAK6,CCL2,PIK3CG,PLCG2,CCL5,TLR9,ADCY7,AGT
Triacylglycerol Degradation	0.398	0.0816	n.a.p.a.	LPL,NDST4,PLA1A,PRDX6
Cell Cycle: G2/M DNA Damage Checkpoint Regulation	0.398	0.0816	0	TOP2A,CCNB2,RPRM,CDK1
Role of JAK1, JAK2 and TYK2 in Interferon Signaling	0.394	0.0952	n.a.p.a.	SOCS1,PTPN6
Hematopoiesis from Pluripotent Stem Cells	0.394	0.0857	n.a.p.a.	CSF1,FCER1G,IL11
Hepatic Cholestasis	0.387	0.0724	n.a.p.a.	IL1R2,IL33,GCGR,TGFB1,TNFRSF1A,CD14,TNFRSF1B,ABCC3,ADCY7,HSD3B7,IL11
Relaxin Signaling	0.379	0.0719	1.342	GNG4,NPR3,GNA15,PIK3CG,PDE1B,SMPDL3B,PDE11A,TLR9,PDE1A,ADCY7,MMP9
Phosphatidylethanolamine Biosynthesis II	0.379	0.125	n.a.p.a.	ETNK2
Thrombopoietin Signaling	0.375	0.0769	1.342	MYC,THPO,PIK3CG,PLCG2,TLR9
Cellular Effects of Sildenafil (Viagra)	0.373	0.0726	n.a.p.a.	PLCB2,PLCG2,PDE1B,MYL4,PRKG2,PLCL2,PLCH2,PDE1A,ADCY7
IL-17A Signaling in Gastric Cells	0.37	0.0909	n.a.p.a.	CXCL10,CCL5
Pyrimidine Deoxyribonucleotides De Novo Biosynthesis I	0.37	0.0909	n.a.p.a.	AK8,AK4
GPCR-Mediated Nutrient Sensing in Enteroendocrine Cells	0.365	0.0727	1.414	GNG4,PLCB2,GNA15,PLCG2,CACNA1H,PLCL2,PLCH2,ADCY7
IL-6 Signaling	0.364	0.072	1.414	IL1R2,IL33,SOCS3,SOCS1,TNFRSF1A,PIK3CG,CD14,TNFRSF1B,TLR9
Erythropoietin Signaling	0.359	0.0741	n.a.p.a.	SOCS3,SOCS1,PTPN6,PIK3CG,PLCG2,TLR9
HMGB1 Signaling	0.354	0.0714	2.333	RHOV,ICAM1,CCL2,TGFB1,TNFRSF1A,PIK3CG,TNFRSF1B,TLR9,IL11
Cholecystokinin/Gastrin-mediated Signaling	0.346	0.0722	1.134	ROCK2,IL33,PLCB2,PXN,RHOV,SST,CCKBR
Citrulline Biosynthesis	0.341	0.111	n.a.p.a.	ARG1
Heme Biosynthesis II	0.341	0.111	n.a.p.a.	ALAS2
Mineralocorticoid Biosynthesis	0.341	0.111	n.a.p.a.	HSD3B7
Folate Transformations I	0.341	0.111	n.a.p.a.	MTHFS
ILK Signaling	0.338	0.0691	1.508	MYC,ITGB2,RHOV,PXN,FBLIM1,FLNC,TNFRSF1A,PIK3CG,MYL4,ITGB6,TLR9,MMP9,PGF
JAK/Stat Signaling	0.335	0.0723	0	SOCS3,SOCS1,PTPN6,PIK3CG,TLR9,CCKBR
HIF1α Signaling	0.326	0.0702	n.a.p.a.	PIK3CG,MMP2,MMP12,TLR9,SLC2A4,MMP9,PGF,MMP19
Superpathway of D-myo-inositol (1,4,5)-trisphosphate Metabolism	0.326	0.0833	n.a.p.a.	ITPKB,INPP5D
Gap Junction Signaling	0.323	0.0684	n.a.p.a.	HTR2C,PLCB2,TUBB6,NPR3,PIK3CG,PLCG2,PRKG2,PLCL2,TLR9,DRD2,PLCH2,ADCY7,HTR2A
SAPK/JNK Signaling	0.316	0.07	1.89	RAC2,LCK,MAP3K13,PIK3CG,FCER1G,DUSP4,TLR9
VEGF Signaling	0.316	0.07	0.378	ROCK2,PTPN6,PXN,PIK3CG,PLCG2,TLR9,PGF
TGF-β Signaling	0.314	0.0706	1.342	IRF7,TGFBR1,AMH,TGFB1,INHBA,TGIF1
Regulation of Cellular Mechanics by Calpain Protease	0.311	0.0727	n.a.p.a.	PXN,ITGA5,CDK1,CAPN3
Glucocorticoid Biosynthesis	0.308	0.1	n.a.p.a.	HSD3B7
PEDF Signaling	0.305	0.0698	0.816	ROCK2,ARHGAP22,BDNF,PIK3CG,TLR9,TCF7L2
PTEN Signaling	0.3	0.0684	-0.707	RAC2,TGFBR1,NTRK3,PIK3CG,ITGA5,MAGIX,TNFRSF11A,INPP5D
NF-κB Activation by Viruses	0.294	0.069	2.236	ITGB2,CCR5,LCK,PIK3CG,ITGA5,TLR9
Antiproliferative Role of TOB in T Cell Signaling	0.288	0.0769	n.a.p.a.	TGFBR1,TGFB1
Estrogen-mediated S-phase Entry	0.288	0.0769	n.a.p.a.	MYC,CDK1
Germ Cell-Sertoli Cell Junction Signaling	0.285	0.0667	n.a.p.a.	RAC2,PXN,RHOV,TGFBR1,PAK6,TUBB6,TGFB1,TNFRSF1A,MAP3K13,PIK3CG,TLR9
Role of Lipids/Lipid Rafts in the Pathogenesis of Influenza	0.28	0.0909	n.a.p.a.	RSAD2
UDP-N-acetyl-D-galactosamine Biosynthesis II	0.28	0.0909	n.a.p.a.	HK3
Synaptic Long Term Potentiation	0.276	0.0667	0.707	GRM5,PLCB2,GRM2,GNA15,PLCG2,RAPGEF3,PLCL2,PLCH2
Role of NANOG in Mammalian Embryonic Stem Cell Pluripotency	0.276	0.0667	n.a.p.a.	FZD10,WNT9B,WNT7B,PIK3CG,WNT2B,TLR9,FZD2,BMP1
Role of Tissue Factor in Cancer	0.276	0.0667	n.a.p.a.	LCK,GNA15,CSF1,PIK3CG,HCK,TLR9,FGR,FGF5
Superpathway of Cholesterol Biosynthesis	0.272	0.0741	n.a.p.a.	ACAT2,HMGCS2
Cardiac Hypertrophy Signaling	0.271	0.0655	1.604	GNG4,PLCB2,TGFBR1,MAP3K13,PLCL2,TLR9,PLCH2,ROCK2,RHOV,GNA15,TGFB1,PLCG2,PIK3CG,MYL4,ADCY7
Triacylglycerol Biosynthesis	0.268	0.0698	n.a.p.a.	PLPP4,LPCAT2,PLPP2
Pyrimidine Ribonucleotides Interconversion	0.268	0.0698	n.a.p.a.	AK8,ENTPD3,AK4
Ceramide Signaling	0.258	0.0659	0.816	S1PR3,CTSD,TNFRSF1A,PIK3CG,TNFRSF1B,TLR9
FGF Signaling	0.258	0.0659	0.816	MET,PTPN6,FGF2,PIK3CG,TLR9,FGF5
Acyl-CoA Hydrolysis	0.255	0.0833	n.a.p.a.	ACOT4
Bile Acid Biosynthesis, Neutral Pathway	0.255	0.0833	n.a.p.a.	HSD3B7
Guanosine Nucleotides Degradation III	0.255	0.0833	n.a.p.a.	GDA
Pyrimidine Ribonucleotides De Novo Biosynthesis	0.243	0.0667	n.a.p.a.	AK8,ENTPD3,AK4
Androgen Biosynthesis	0.233	0.0769	n.a.p.a.	HSD3B7
TNFR2 Signaling	0.227	0.0667	n.a.p.a.	NAIP,TNFRSF1B
Isoleucine Degradation I	0.213	0.0714	n.a.p.a.	ACAT2
Phenylalanine Degradation IV (Mammalian, via Side Chain)	0.213	0.0714	n.a.p.a.	SLC27A3
Adenosine Nucleotides Degradation II	0.213	0.0714	n.a.p.a.	ADA
Granzyme B Signaling	0.195	0.0667	n.a.p.a.	BID
Vitamin-C Transport	0.195	0.0667	n.a.p.a.	SLC2A4
© 2000-2018 QIAGEN. All rights reserved.
