# Supplementary material for: Global Brain Transcriptome Analysis of a Tpp1 Neuronal Ceroid Lipofuscinoses Mouse Model
Source: ASN Neuro. 2019 Apr 19;11:1759091419843393. doi: 10.1177/1759091419843393 (PMC6475859; doi:10.1177/1759091419843393)
Supplement: Supplemental Table S3 [file TableS3.xlsx]

## Sheet: Sheet0
Supplemental Table S3. Ingenuity Pathway Analysis (IPAR) of genes differentially expressed in F/M-T vs. F/M-N. DEG involved in each pathway are included. n.a.p.a. (No activity pattern available)
Ingenuity Canonical Pathways	-log(p-value)	Ratio	z-score	Molecules
Communication between Innate and Adaptive Immune Cells	10.3	0.208	n.a.p.a.	B2M,IL1A,HLA-A,CCL5,Ccl9,TLR2,CXCL10,CCL4,CCL3L3,TLR1,TLR7,FCER1G,Tlr13,CD86,HLA-DRB5
Antigen Presentation Pathway	9.6	0.357	n.a.p.a.	B2M,NLRC5,PSMB9,HLA-DOA,HLA-A,HLA-DQA1,CD74,PSMB8,TAP1,HLA-DRB5
TREM1 Signaling	9.52	0.203	3.207	SIGIRR,NLRP3,ICAM1,TYROBP,LAT2,FCGR2B,TLR2,NLRC5,CCL2,TLR1,TLR7,Tlr13,CD86,ITGAX
Role of Pattern Recognition Receptors in Recognition of Bacteria and Viruses	8.42	0.133	3.207	IL1A,NLRP3,C3,C1QC,C1QA,C1QB,CCL5,TLR2,IFIH1,IRF7,TGFB1,PRKCD,TLR1,DDX58,TLR7,EIF2AK2,C3AR1
Neuroinflammation Signaling Pathway	8.21	0.0877	4.491	B2M,HLA-DOA,NLRP3,ICAM1,AGER,TYROBP,HLA-A,HLA-DQA1,CCL5,NGF,TLR2,CXCL10,HMOX1,IRF7,CCL2,TGFB1,TREM2,NCF2,TLR1,CYBB,TLR7,Tlr13,CD86,STAT1,HLA-DRB5
Dendritic Cell Maturation	8.11	0.112	4	B2M,IL1A,HLA-DOA,ICAM1,TYROBP,HLA-A,FCGR2A,HLA-DQA1,FCGR2B,FCGR1A,TLR2,STAT4,TREM2,FCER1G,CD86,IRF8,STAT1,HLA-DRB5,FCGR3A/FCGR3B
Complement System	7.52	0.273	2.236	C4A/C4B,ITGB2,CD59,C3,C1QC,C1QA,C1QB,C3AR1,ITGAX
Granulocyte Adhesion and Diapedesis	7.16	0.11	n.a.p.a.	CSF3R,IL1A,ICAM1,CCL5,CXCL6,Ccl9,CXCL10,CXCL16,ITGB2,CCL4,CCL2,CCL3L3,CCL28,CLDN14,MMP12,Ccl6,HSPB1
T Helper Cell Differentiation	6.61	0.164	n.a.p.a.	STAT4,HLA-DOA,IL2RG,HLA-A,TGFB1,IL21R,HLA-DQA1,FCER1G,CD86,STAT1,HLA-DRB5
Altered T Cell and B Cell Signaling in Rheumatoid Arthritis	6.59	0.146	n.a.p.a.	TLR2,HLA-DOA,IL1A,HLA-A,TGFB1,TLR1,TLR7,HLA-DQA1,FCER1G,Tlr13,CD86,HLA-DRB5
Phagosome Formation	6.33	0.117	n.a.p.a.	TLR2,ITGB2,Fcrls,FCGR2A,PRKCD,TLR1,TLR7,FCER1G,Tlr13,FCGR2B,FCGR1A,C3AR1,FCGR3A/FCGR3B,ITGAX
Interferon Signaling	5.37	0.226	2.449	IFIT3,IFITM3,IRF9,PSMB8,STAT1,TAP1,ISG15
Agranulocyte Adhesion and Diapedesis	5.35	0.0909	n.a.p.a.	CXCL10,ITGB2,CXCL16,IL1A,CCL4,ICAM1,CCL2,CCL3L3,CCL28,CLDN14,CCL5,MMP12,Ccl6,CXCL6,Ccl9
Fcγ Receptor-mediated Phagocytosis in Macrophages and Monocytes	5.29	0.122	2.714	PLD4,RAC2,HMOX1,WAS,FCGR2A,PRKCD,HCK,VAV1,FYB1,FCGR1A,FCGR3A/FCGR3B
Th1 and Th2 Activation Pathway	5.25	0.0893	n.a.p.a.	STAT4,ITGB2,HLA-DOA,IL2RG,ICAM1,TGFB1,HLA-A,HAVCR2,HLA-DQA1,CD86,CD274,VAV1,STAT1,SPI1,HLA-DRB5
Graft-versus-Host Disease Signaling	4.74	0.184	n.a.p.a.	HLA-DOA,IL1A,HLA-A,HLA-DQA1,FCER1G,CD86,HLA-DRB5
Activation of IRF by Cytosolic Pattern Recognition Receptors	4.74	0.154	1.414	IFIH1,DHX58,IRF7,DDX58,ZBP1,IRF9,STAT1,ISG15
Th1 Pathway	4.74	0.0984	2.828	STAT4,ITGB2,HLA-DOA,ICAM1,HLA-A,HAVCR2,HLA-DQA1,CD86,CD274,VAV1,STAT1,HLA-DRB5
B Cell Development	4.63	0.222	n.a.p.a.	PTPRC,HLA-DOA,HLA-A,HLA-DQA1,CD86,HLA-DRB5
Allograft Rejection Signaling	4.56	0.145	n.a.p.a.	B2M,H2-T24,HLA-DOA,HLA-A,FCER1G,HLA-DQA1,CD86,HLA-DRB5
Calcium-induced T Lymphocyte Apoptosis	4.39	0.138	0.378	HLA-DOA,HLA-A,PRKCD,NR4A1,HLA-DQA1,FCER1G,HLA-DRB5,ATP2A1
Th2 Pathway	4.3	0.0889	0	STAT4,ITGB2,HLA-DOA,IL2RG,ICAM1,HLA-A,TGFB1,HLA-DQA1,CD86,VAV1,SPI1,HLA-DRB5
Phagosome Maturation	4.24	0.0876	n.a.p.a.	B2M,CTSZ,CTSD,CTSS,CTSH,HLA-A,LPO,NCF2,CYBB,CTSC,TAP1,HLA-DRB5
Nur77 Signaling in T Lymphocytes	3.89	0.137	n.a.p.a.	HLA-DOA,HLA-A,HLA-DQA1,NR4A1,FCER1G,CD86,HLA-DRB5
Autoimmune Thyroid Disease Signaling	3.88	0.167	n.a.p.a.	HLA-DOA,HLA-A,HLA-DQA1,FCER1G,CD86,HLA-DRB5
Crosstalk between Dendritic Cells and Natural Killer Cells	3.84	0.116	n.a.p.a.	CSF2RB,IL2RG,TYROBP,HLA-A,TREM2,TLR7,CD86,HLA-DRB5
Toll-like Receptor Signaling	3.71	0.111	1.89	SIGIRR,TLR2,LY96,IL1A,TLR1,TLR7,CD14,EIF2AK2
Hepatic Fibrosis / Hepatic Stellate Cell Activation	3.68	0.0722	n.a.p.a.	LY96,IL1A,ICAM1,CCL2,TGFB1,TIMP1,CD14,COL24A1,COL6A5,CCL5,STAT1,A2M,Col6a4
Pathogenesis of Multiple Sclerosis	3.68	0.5	n.a.p.a.	CXCL10,CCL4,CCL5
Leukocyte Extravasation Signaling	3.67	0.0683	2.309	RAC2,ICAM1,NCF4,BTK,ITGB2,WAS,TIMP1,CYBA,PRKCD,NCF2,CYBB,CLDN14,VAV1,MMP12
Role of Hypercytokinemia/hyperchemokinemia in the Pathogenesis of Influenza	3.46	0.179	n.a.p.a.	CXCL10,IL1A,CCL4,CCL2,CCL5
Differential Regulation of Cytokine Production in Intestinal Epithelial Cells by IL-17A and IL-17F	3.34	0.235	n.a.p.a.	IL1A,CCL4,CCL2,CCL5
CD28 Signaling in T Helper Cells	3.33	0.0806	1.342	PTPRC,HLA-DOA,PTPN6,WAS,HLA-A,HLA-DQA1,FCER1G,CD86,VAV1,HLA-DRB5
Natural Killer Cell Signaling	3.25	0.0857	n.a.p.a.	RAC2,PTPN6,TYROBP,FCGR2A,PRKCD,FCER1G,VAV1,CD300A,FCGR3A/FCGR3B
Role of NFAT in Regulation of the Immune Response	3.22	0.0682	3.464	BTK,HLA-DOA,GNA15,HLA-A,FCGR2A,HLA-DQA1,FCER1G,CD86,FCGR2B,FCGR1A,HLA-DRB5,FCGR3A/FCGR3B
OX40 Signaling Pathway	3.19	0.106	n.a.p.a.	B2M,H2-T24,HLA-DOA,HLA-A,FCER1G,HLA-DQA1,HLA-DRB5
Role of RIG1-like Receptors in Antiviral Innate Immunity	3.12	0.152	1.342	DHX58,IFIH1,IRF7,DDX58,TRIM25
Systemic Lupus Erythematosus Signaling	3.09	0.0659	n.a.p.a.	PTPRC,IL1A,PTPN6,HLA-A,FCGR2A,TLR7,CD22,FCER1G,CD86,FCGR2B,FCGR1A,FCGR3A/FCGR3B
Production of Nitric Oxide and Reactive Oxygen Species in Macrophages	3.07	0.0656	2.53	TLR2,LYZ,PTPN6,PRKCD,PPM1J,CYBA,NCF2,CYBB,NCF4,IRF8,STAT1,SPI1
LXR/RXR Activation	2.49	0.0727	-0.707	C4A/C4B,LY96,LYZ,IL1A,C3,CCL2,CD14,SERPINF2
Cdc42 Signaling	2.48	0.0667	n.a.p.a.	B2M,HLA-DOA,H2-T24,WAS,HLA-A,HLA-DQA1,FCER1G,VAV1,HLA-DRB5
Tec Kinase Signaling	2.42	0.061	1.667	STAT4,BTK,GNA15,WAS,PRKCD,TNFRSF25,HCK,FCER1G,VAV1,STAT1
Differential Regulation of Cytokine Production in Macrophages and T Helper Cells by IL-17A and IL-17F	2.39	0.2	n.a.p.a.	CCL4,CCL2,CCL5
Death Receptor Signaling	2.37	0.0769	0.378	NAIP,HSPB2,TNFRSF25,PARP3,PARP9,PARP14,HSPB1
Caveolar-mediated Endocytosis Signaling	2.36	0.087	n.a.p.a.	B2M,ITGB2,HLA-A,CD48,ITGA10,ITGAX
iCOS-iCOSL Signaling in T Helper Cells	2.35	0.069	2.646	PTPRC,HLA-DOA,IL2RG,HLA-A,FCER1G,HLA-DQA1,VAV1,HLA-DRB5
Oncostatin M Signaling	2.22	0.121	2	OSMR,PLAU,CHI3L1,STAT1
B Cell Receptor Signaling	2.14	0.0556	1.134	BTK,PTPRC,RAC2,PTPN6,APBB1IP,FCGR2A,EGR1,CD22,VAV1,FCGR2B
Coagulation System	2.13	0.114	0	PLAUR,PLAU,A2M,SERPINF2
Type I Diabetes Mellitus Signaling	2.11	0.0686	n.a.p.a.	HLA-DOA,HLA-A,HLA-DQA1,FCER1G,CD86,STAT1,HLA-DRB5
IL-12 Signaling and Production in Macrophages	2.1	0.0625	n.a.p.a.	STAT4,TLR2,LYZ,TGFB1,PRKCD,IRF8,STAT1,SPI1
autophagy	2	0.0847	n.a.p.a.	CTSZ,CTSD,CTSS,CTSH,CTSC
IL-4 Signaling	1.97	0.0723	n.a.p.a.	HLA-DOA,PTPN6,IL2RG,HLA-A,HLA-DQA1,HLA-DRB5
Primary Immunodeficiency Signaling	1.97	0.103	n.a.p.a.	BTK,PTPRC,IL2RG,TAP1
Role of IL-17F in Allergic Inflammatory Airway Diseases	1.89	0.0976	n.a.p.a.	CXCL10,CCL4,CCL2,CXCL6
Atherosclerosis Signaling	1.86	0.0614	n.a.p.a.	ITGB2,LYZ,IL1A,ALOX12B,ICAM1,CCL2,TGFB1
IL-10 Signaling	1.8	0.0758	n.a.p.a.	HMOX1,IL1A,FCGR2A,CD14,FCGR2B
CTLA4 Signaling in Cytotoxic T Lymphocytes	1.79	0.0659	n.a.p.a.	B2M,PTPN6,HLA-A,PPM1J,FCER1G,CD86
Role of Macrophages, Fibroblasts and Endothelial Cells in Rheumatoid Arthritis	1.74	0.043	n.a.p.a.	TLR2,IL1A,ICAM1,WNT10A,CCL2,TGFB1,PRKCD,TLR1,TLR7,Tlr13,CCL5,FCGR1A,FCGR3A/FCGR3B
PKCθ Signaling in T Lymphocytes	1.68	0.0526	2.828	RAC2,HLA-DOA,HLA-A,FCER1G,HLA-DQA1,CD86,VAV1,HLA-DRB5
Cytotoxic T Lymphocyte-mediated Apoptosis of Target Cells	1.67	0.111	n.a.p.a.	B2M,HLA-A,FCER1G
Acute Phase Response Signaling	1.59	0.0506	2.236	C4A/C4B,HMOX1,IL1A,C3,SERPINA3,OSMR,A2M,SERPINF2
IL-8 Signaling	1.57	0.0474	2.333	PLD4,ITGB2,RAC2,HMOX1,ICAM1,PRKCD,NCF2,CYBB,ITGAX
GP6 Signaling Pathway	1.56	0.0534	1.134	BTK,APBB1IP,PRKCD,FCER1G,COL24A1,COL6A5,Col6a4
Choline Biosynthesis III	1.55	0.167	n.a.p.a.	PLD4,HMOX1
VDR/RXR Activation	1.52	0.0641	n.a.p.a.	CXCL10,BGLAP,PRKCD,CD14,CCL5
Aryl Hydrocarbon Receptor Signaling	1.51	0.0522	n.a.p.a.	CTSD,IL1A,TGFB1,HSPB2,DCT,ALDH3A1,HSPB1
Neuroprotective Role of THOP1 in Alzheimer's Disease	1.5	0.0566	-1.342	PRSS16,GZMK,HLA-A,TPP1,CTRL,SERPINA3
Circadian Rhythm Signaling	1.44	0.0909	n.a.p.a.	PER1,VIPR2,PER2
MIF-mediated Glucocorticoid Regulation	1.44	0.0909	n.a.p.a.	LY96,CD14,CD74
Osteoarthritis Pathway	1.4	0.0441	1	TLR2,BGLAP,AGER,FGF18,TGFB1,SP7,WISP1,CASP4,MMP12
NF-κB Signaling	1.39	0.0462	2.121	SIGIRR,TLR2,IL1A,TLR1,FCER1G,TLR7,EIF2AK2,NGF
Asparagine Degradation I	1.36	0.5	n.a.p.a.	ASPG
Inhibition of Matrix Metalloproteases	1.31	0.0811	n.a.p.a.	TIMP1,MMP12,A2M
Glucocorticoid Receptor Signaling	1.27	0.0377	n.a.p.a.	BGLAP,ICAM1,CCL2,TGFB1,Hspa1b,POMC,KRT18,PLAU,CCL5,STAT1,A2M,FCGR1A
Role of PKR in Interferon Induction and Antiviral Response	1.23	0.075	n.a.p.a.	EIF2AK2,STAT1,FCGR1A
MIF Regulation of Innate Immunity	1.2	0.0732	n.a.p.a.	LY96,CD14,CD74
Thyroid Hormone Biosynthesis	1.18	0.333	n.a.p.a.	CTSD
Virus Entry via Endocytic Pathways	1.18	0.0515	n.a.p.a.	B2M,ITGB2,RAC2,HLA-A,PRKCD
Inflammasome pathway	1.18	0.105	n.a.p.a.	NAIP,NLRP3
ERK/MAPK Signaling	1.18	0.0417	1.414	ELF4,RAC2,PPM1J,PRKCD,HSPB2,DUSP4,STAT1,HSPB1
PI3K Signaling in B Lymphocytes	1.17	0.0469	1.633	BTK,PTPRC,C3,CD180,VAV1,FCGR2B
MSP-RON Signaling Pathway	1.17	0.058	n.a.p.a.	TLR2,ITGB2,CSF2RB,CCL2
Lipid Antigen Presentation by CD1	1.14	0.1	n.a.p.a.	B2M,FCER1G
Fatty Acid α-oxidation	1.14	0.1	n.a.p.a.	ALOX12B,ALDH3A1
iNOS Signaling	1.13	0.0682	n.a.p.a.	LY96,CD14,STAT1
IL-9 Signaling	1.11	0.0667	n.a.p.a.	IL2RG,BCL3,STAT1
Role of JAK1, JAK2 and TYK2 in Interferon Signaling	1.1	0.0952	n.a.p.a.	PTPN6,STAT1
Retinoic acid Mediated Apoptosis Signaling	1.08	0.0652	n.a.p.a.	PARP3,PARP9,PARP14
IL-17A Signaling in Gastric Cells	1.07	0.0909	n.a.p.a.	CXCL10,CCL5
Heme Degradation	1.06	0.25	n.a.p.a.	HMOX1
Phenylethylamine Degradation I	1.06	0.25	n.a.p.a.	AOC2
Eumelanin Biosynthesis	1.06	0.25	n.a.p.a.	DCT
CDP-diacylglycerol Biosynthesis I	1	0.0833	n.a.p.a.	LPCAT2,AGPAT2
Macropinocytosis Signaling	0.987	0.05	n.a.p.a.	ITGB2,PRKCD,CD14,NGF
Role of JAK family kinases in IL-6-type Cytokine Signaling	0.975	0.08	n.a.p.a.	OSMR,STAT1
Growth Hormone Signaling	0.971	0.0494	0	PTPN6,PRKCD,STAT1,A2M
Serotonin and Melatonin Biosynthesis	0.971	0.2	n.a.p.a.	TPH2
p38 MAPK Signaling	0.967	0.0442	1.342	IL1A,TGFB1,HSPB2,STAT1,HSPB1
IL-3 Signaling	0.955	0.0488	0	CSF2RB,PTPN6,PRKCD,STAT1
Phosphatidylglycerol Biosynthesis II (Non-plastidic)	0.943	0.0769	n.a.p.a.	LPCAT2,AGPAT2
Fc Epsilon RI Signaling	0.939	0.0435	1.342	BTK,RAC2,PRKCD,FCER1G,VAV1
Protein Ubiquitination Pathway	0.928	0.0353	n.a.p.a.	B2M,PSMB9,USP18,HLA-A,HSPB2,PSMB8,TAP1,HSPB6,HSPB1
Pancreatic Adenocarcinoma Signaling	0.907	0.0424	n.a.p.a.	PLD4,HMOX1,TGFB1,STAT1,E2F2
Salvage Pathways of Pyrimidine Deoxyribonucleotides	0.896	0.167	n.a.p.a.	APOBEC3B
Renin-Angiotensin Signaling	0.883	0.0417	1	PTPN6,CCL2,PRKCD,CCL5,STAT1
Salvage Pathways of Pyrimidine Ribonucleotides	0.851	0.0444	n.a.p.a.	APOBEC3B,APOBEC1,PRKCD,EIF2AK2
Gαq Signaling	0.848	0.038	1.633	BTK,PLD4,HMOX1,GNA15,PRKCD,CALCR
Dopamine Degradation	0.842	0.0667	n.a.p.a.	SULT1C2,ALDH3A1
Serotonin Degradation	0.842	0.0508	n.a.p.a.	SULT1C2,ADH1C,ALDH3A1
CCR5 Signaling in Macrophages	0.836	0.044	n.a.p.a.	CCL4,PRKCD,FCER1G,CCL5
Inositol Pyrophosphates Biosynthesis	0.836	0.143	n.a.p.a.	IP6K3
Aspartate Degradation II	0.836	0.143	n.a.p.a.	MDH1B
IL-6 Signaling	0.833	0.04	1	IL1A,HSPB2,CD14,A2M,HSPB1
HMGB1 Signaling	0.821	0.0397	2.236	IL1A,ICAM1,AGER,CCL2,TGFB1
Ethanol Degradation II	0.821	0.0645	n.a.p.a.	ADH1C,ALDH3A1
Role of JAK2 in Hormone-like Cytokine Signaling	0.799	0.0625	n.a.p.a.	PTPN6,STAT1
Retinoate Biosynthesis I	0.799	0.0625	n.a.p.a.	ADH1C,RDH5
Role of IL-17A in Psoriasis	0.783	0.125	n.a.p.a.	CXCL6
Ketolysis	0.783	0.125	n.a.p.a.	BDH2
CDK5 Signaling	0.777	0.0417	-2	FOSB,EGR1,PPM1J,NGF
Inhibition of Angiogenesis by TSP1	0.777	0.0606	n.a.p.a.	TGFB1,GUCY1A2
Mitotic Roles of Polo-Like Kinase	0.767	0.0469	n.a.p.a.	TGFB1,PPM1J,FBXO5
Noradrenaline and Adrenaline Degradation	0.757	0.0588	n.a.p.a.	ADH1C,ALDH3A1
Role of IL-17A in Arthritis	0.752	0.0462	n.a.p.a.	CCL2,CCL5,CXCL6
Colorectal Cancer Metastasis Signaling	0.745	0.0328	1.414	TLR2,WNT10A,TGFB1,TLR1,TLR7,Tlr13,MMP12,STAT1
Agrin Interactions at Neuromuscular Junction	0.74	0.0455	n.a.p.a.	ITGB2,RAC2,RAPSN
Chemokine Signaling	0.74	0.0455	n.a.p.a.	CCL4,CCL2,CCL5
Cell Cycle Regulation by BTG Family Proteins	0.738	0.0571	n.a.p.a.	PPM1J,E2F2
TWEAK Signaling	0.738	0.0571	n.a.p.a.	NAIP,TNFRSF25
Hematopoiesis from Pluripotent Stem Cells	0.738	0.0571	n.a.p.a.	IL1A,FCER1G
Prostanoid Biosynthesis	0.735	0.111	n.a.p.a.	TBXAS1
Folate Transformations I	0.735	0.111	n.a.p.a.	MTHFS
Role of Cytokines in Mediating Communication between Immune Cells	0.701	0.0541	n.a.p.a.	IL1A,TGFB1
Glioma Invasiveness Signaling	0.701	0.0435	n.a.p.a.	TIMP1,PLAUR,PLAU
Role of MAPK Signaling in the Pathogenesis of Influenza	0.701	0.0435	n.a.p.a.	CXCL10,CCL2,CCL5
Ketogenesis	0.695	0.1	n.a.p.a.	BDH2
Calcium Transport I	0.695	0.1	n.a.p.a.	ATP2A1
UVA-Induced MAPK Signaling	0.695	0.0385	n.a.p.a.	PARP3,STAT1,PARP9,PARP14
Role of JAK1 and JAK3 in γc Cytokine Signaling	0.688	0.0429	n.a.p.a.	IL2RG,IL21R,STAT1
GPCR-Mediated Integration of Enteroendocrine Signaling Exemplified by an L Cell	0.688	0.0429	n.a.p.a.	GAL,GNA15,NMB
Telomerase Signaling	0.666	0.0374	n.a.p.a.	ELF4,IL2RG,PPM1J,TPP1
Dermatan Sulfate Biosynthesis (Late Stages)	0.666	0.0513	n.a.p.a.	SULT1C2,HS3ST3A1
Serotonin Receptor Signaling	0.666	0.0513	n.a.p.a.	TPH2,SLC6A4
Ephrin B Signaling	0.664	0.0417	n.a.p.a.	RAC2,GNA15,VAV1
Role of Lipids/Lipid Rafts in the Pathogenesis of Influenza	0.658	0.0909	n.a.p.a.	RSAD2
GM-CSF Signaling	0.654	0.0411	n.a.p.a.	CSF2RB,HCK,STAT1
Nitric Oxide Signaling in the Cardiovascular System	0.646	0.0367	0	PRKCD,GUCY1A2,PDE5A,ATP2A1
Endothelin-1 Signaling	0.64	0.0326	1.633	PLD4,HMOX1,GNA15,PRKCD,GUCY1A2,CASP4
Phospholipase C Signaling	0.631	0.0312	1	BTK,PLD4,HMOX1,FCGR2A,PRKCD,FCER1G,FCGR2B
RAR Activation	0.627	0.0323	n.a.p.a.	CSF2RB,TGFB1,PRKCD,ADH1C,RDH5,SCAND1
Assembly of RNA Polymerase III Complex	0.625	0.0833	n.a.p.a.	GTF3C2
Pregnenolone Biosynthesis	0.625	0.0833	n.a.p.a.	CYP11A1
Chondroitin Sulfate Biosynthesis (Late Stages)	0.62	0.0476	n.a.p.a.	SULT1C2,HS3ST3A1
Role of Osteoblasts, Osteoclasts and Chondrocytes in Rheumatoid Arthritis	0.613	0.0308	n.a.p.a.	NAIP,BGLAP,IL1A,WNT10A,TGFB1,CALCR,SP7
Superpathway of Inositol Phosphate Compounds	0.613	0.0308	n.a.p.a.	PLD4,PTPRC,DUSP5,PTPN6,IP6K3,CD86,VAV1
Xenobiotic Metabolism Signaling	0.613	0.0301	n.a.p.a.	HMOX1,IL1A,SULT1C2,PPM1J,PRKCD,ALDH3A1,SCAND1,HS3ST3A1
Cyclins and Cell Cycle Regulation	0.609	0.039	n.a.p.a.	TGFB1,PPM1J,E2F2
Triacylglycerol Biosynthesis	0.604	0.0465	n.a.p.a.	LPCAT2,AGPAT2
Hepatic Cholestasis	0.599	0.0329	n.a.p.a.	LY96,IL1A,TGFB1,PRKCD,CD14
FXR/RXR Activation	0.593	0.0348	n.a.p.a.	C4A/C4B,IL1A,C3,SERPINF2
Stearate Biosynthesis I (Animals)	0.59	0.0455	n.a.p.a.	BDH2,TBXAS1
IL-17 Signaling	0.588	0.038	n.a.p.a.	CXCL10,CCL2,TIMP1
fMLP Signaling in Neutrophils	0.554	0.0333	1	WAS,PRKCD,NCF2,CYBB
Role of Tissue Factor in Cancer	0.554	0.0333	n.a.p.a.	GNA15,EGR1,HCK,PLAUR
JAK/Stat Signaling	0.55	0.0361	n.a.p.a.	STAT4,PTPN6,STAT1
Dopamine-DARPP32 Feedback in cAMP Signaling	0.544	0.0312	n.a.p.a.	PRKCD,PPM1J,GUCY1A2,DRD3,ATP2A1
Histidine Degradation VI	0.542	0.0667	n.a.p.a.	CYP11A1
TGF-β Signaling	0.532	0.0353	n.a.p.a.	IRF7,TGFB1,TGIF1
LPS/IL-1 Mediated Inhibition of RXR Function	0.529	0.0297	n.a.p.a.	LY96,IL1A,SULT1C2,CD14,ALDH3A1,HS3ST3A1
Bladder Cancer Signaling	0.521	0.0349	n.a.p.a.	FGF17,FGF18,MMP12
NF-κB Activation by Viruses	0.513	0.0345	n.a.p.a.	ITGB2,PRKCD,EIF2AK2
Chondroitin Sulfate Biosynthesis	0.513	0.04	n.a.p.a.	SULT1C2,HS3ST3A1
Histamine Degradation	0.498	0.0588	n.a.p.a.	ALDH3A1
Dermatan Sulfate Biosynthesis	0.491	0.0385	n.a.p.a.	SULT1C2,HS3ST3A1
Synaptic Long Term Depression	0.488	0.0296	0.447	GNA15,PRKCD,PPM1J,GUCY1A2,PPP1R17
p70S6K Signaling	0.481	0.0308	1	BTK,IL2RG,PPM1J,PRKCD
Adipogenesis pathway	0.481	0.0308	n.a.p.a.	EGR2,TGFB1,AGPAT2,PER2
FGF Signaling	0.48	0.033	n.a.p.a.	FGF17,PTPN6,FGF18
Acute Myeloid Leukemia Signaling	0.472	0.0326	n.a.p.a.	CSF3R,CSF2RB,SPI1
Role of CHK Proteins in Cell Cycle Checkpoint Control	0.458	0.0364	n.a.p.a.	PPM1J,E2F2
Ubiquinol-10 Biosynthesis (Eukaryotic)	0.457	0.0526	n.a.p.a.	CYP11A1
The Visual Cycle	0.457	0.0526	n.a.p.a.	RDH5
Oxidative Ethanol Degradation III	0.457	0.0526	n.a.p.a.	ALDH3A1
Corticotropin Releasing Hormone Signaling	0.45	0.0296	-1	PRKCD,NR4A1,GUCY1A2,POMC
Actin Cytoskeleton Signaling	0.445	0.0275	n.a.p.a.	FGF17,RAC2,FGF18,WAS,CD14,VAV1
Melanocyte Development and Pigmentation Signaling	0.441	0.0312	n.a.p.a.	PTPN6,POMC,DCT
Phospholipases	0.429	0.0345	n.a.p.a.	PLD4,HMOX1
Putrescine Degradation III	0.424	0.0476	n.a.p.a.	ALDH3A1
SAPK/JNK Signaling	0.413	0.03	n.a.p.a.	RAC2,FCER1G,DUSP4
Tumoricidal Function of Hepatic Natural Killer Cells	0.408	0.0455	n.a.p.a.	ICAM1
Antioxidant Action of Vitamin C	0.4	0.0294	n.a.p.a.	PLD4,CSF2RB,HMOX1
Tryptophan Degradation X (Mammalian, via Tryptamine)	0.393	0.0435	n.a.p.a.	ALDH3A1
TCA Cycle II (Eukaryotic)	0.393	0.0435	n.a.p.a.	MDH1B
Ethanol Degradation IV	0.393	0.0435	n.a.p.a.	ALDH3A1
Regulation of the Epithelial-Mesenchymal Transition Pathway	0.388	0.0266	n.a.p.a.	FGF17,WNT10A,FGF18,TGFB1,EGR1
Cell Cycle: G1/S Checkpoint Regulation	0.386	0.0317	n.a.p.a.	TGFB1,E2F2
IL-22 Signaling	0.379	0.0417	n.a.p.a.	STAT1
Gluconeogenesis I	0.379	0.0417	n.a.p.a.	MDH1B
Pyridoxal 5'-phosphate Salvage Pathway	0.378	0.0312	n.a.p.a.	PRKCD,EIF2AK2
Opioid Signaling Pathway	0.378	0.0258	0.447	FOSB,RGS1,RAC2,PRKCD,HCK,POMC
Eicosanoid Signaling	0.378	0.0312	n.a.p.a.	ALOX12B,TBXAS1
Thrombopoietin Signaling	0.37	0.0308	n.a.p.a.	PRKCD,STAT1
IL-15 Production	0.366	0.04	n.a.p.a.	STAT1
3-phosphoinositide Biosynthesis	0.366	0.0259	n.a.p.a.	PTPRC,DUSP5,PTPN6,CD86,VAV1
T Cell Receptor Signaling	0.363	0.0278	n.a.p.a.	BTK,PTPRC,VAV1
Heparan Sulfate Biosynthesis (Late Stages)	0.362	0.0303	n.a.p.a.	SULT1C2,HS3ST3A1
Antiproliferative Role of TOB in T Cell Signaling	0.353	0.0385	n.a.p.a.	TGFB1
Estrogen-mediated S-phase Entry	0.353	0.0385	n.a.p.a.	E2F2
Paxillin Signaling	0.352	0.0273	n.a.p.a.	ITGB2,ITGA10,ITGAX
Huntington's Disease Signaling	0.351	0.025	-1	CTSD,GNA15,PRKCD,Hspa1b,CASP4,NGF
D-myo-inositol-5-phosphate Metabolism	0.342	0.0258	n.a.p.a.	PLD4,PTPRC,PTPN6,DUSP5
D-myo-inositol (1,4,5)-Trisphosphate Biosynthesis	0.341	0.037	n.a.p.a.	PLD4
G Beta Gamma Signaling	0.34	0.0268	n.a.p.a.	BTK,GNA15,PRKCD
Protein Kinase A Signaling	0.33	0.0238	-0.378	Cngb1,PTPRC,DUSP5,PTPN6,TGFB1,PRKCD,PDE5A,DUSP4,EBI3
Heparan Sulfate Biosynthesis	0.313	0.0274	n.a.p.a.	SULT1C2,HS3ST3A1
TNFR2 Signaling	0.308	0.0333	n.a.p.a.	NAIP
Dopamine Receptor Signaling	0.306	0.027	n.a.p.a.	PPM1J,DRD3
Sperm Motility	0.304	0.0252	n.a.p.a.	Cngb1,PRKCD,GUCY1A2
Aldosterone Signaling in Epithelial Cells	0.302	0.0244	n.a.p.a.	PRKCD,HSPB2,HSPB6,HSPB1
Thyroid Hormone Metabolism II (via Conjugation and/or Degradation)	0.298	0.0323	n.a.p.a.	SULT1C2
Antiproliferative Role of Somatostatin Receptor 2	0.294	0.0263	n.a.p.a.	PTPN6,GUCY1A2
eNOS Signaling	0.294	0.0241	n.a.p.a.	Cngb1,Hspa1b,PRKCD,GUCY1A2
Integrin Signaling	0.294	0.0237	1.342	ITGB2,RAC2,WAS,ITGA10,ITGAX
IL-17A Signaling in Fibroblasts	0.289	0.0312	n.a.p.a.	CCL2
FcγRIIB Signaling in B Lymphocytes	0.277	0.0253	n.a.p.a.	BTK,FCGR2B
Regulation of IL-2 Expression in Activated and Anergic T Lymphocytes	0.277	0.0253	n.a.p.a.	TGFB1,VAV1
Role of BRCA1 in DNA Damage Response	0.272	0.025	n.a.p.a.	STAT1,E2F2
Sertoli Cell-Sertoli Cell Junction Signaling	0.271	0.0233	n.a.p.a.	WAS,GUCY1A2,CLDN14,A2M
cAMP-mediated signaling	0.27	0.0229	-0.447	Cngb1,VIPR2,PDE5A,DUSP4,DRD3
Erythropoietin Signaling	0.266	0.0247	n.a.p.a.	PTPN6,PRKCD
Prolactin Signaling	0.26	0.0244	n.a.p.a.	PRKCD,STAT1
Regulation of Actin-based Motility by Rho	0.256	0.0241	n.a.p.a.	RAC2,WAS
Cardiac β-adrenergic Signaling	0.246	0.0227	n.a.p.a.	PPM1J,PDE5A,ATP2A1
LPS-stimulated MAPK Signaling	0.246	0.0235	n.a.p.a.	PRKCD,CD14
FLT3 Signaling in Hematopoietic Progenitor Cells	0.24	0.0233	n.a.p.a.	STAT4,STAT1
HER-2 Signaling in Breast Cancer	0.24	0.0233	n.a.p.a.	ITGB2,PRKCD
Mechanisms of Viral Exit from Host Cells	0.233	0.0256	n.a.p.a.	PRKCD
Thyroid Cancer Signaling	0.233	0.0256	n.a.p.a.	NGF
tRNA Splicing	0.233	0.0256	n.a.p.a.	PDE5A
Factors Promoting Cardiogenesis in Vertebrates	0.231	0.0227	n.a.p.a.	TGFB1,PRKCD
UVC-Induced MAPK Signaling	0.207	0.0233	n.a.p.a.	PRKCD
© 2000-2018 QIAGEN. All rights reserved.
