# Supplementary material for: Global Brain Transcriptome Analysis of a Tpp1 Neuronal Ceroid Lipofuscinoses Mouse Model
Source: ASN Neuro. 2019 Apr 19;11:1759091419843393. doi: 10.1177/1759091419843393 (PMC6475859; doi:10.1177/1759091419843393)
Supplement: Supplemental Table S4 [file TableS4.xlsx]

## Sheet: Sheet1
Supplemental Table S4. Gene Ontology pathway analysis of genes differentially expressed in Cb and F/M associated with biological processes (BP) related to lipid metabolism, biosynthesis and transport. DEG involved in each pathway are included.
ONTOLOGY	ID	Description	GeneRatio	BgRatio	pvalue	geneID
For Cb-T.vs.Cb-N Cluster
BP	GO:0046486	glycerolipid metabolic process	38/1517	291/24215	1.47e-05	Acsl5/Ajuba/Ang/Apobec1/Apobr/Apoc1/Apoe/C3/Cd36/Csf1r/Cyp2e1/Dgkh/Dgkk/Drd1/Drd2/Esr1/Etnk2/Fabp5/Fgf2/Htr2a/Htr2c/Inpp5d/Ip6k3/Lpcat2/Lpl/Pcsk9/Pik3cg/Pla2g3/Pla2g4b/Pla2g4c/Pla2g5/Plcg2/Plch2/Plek/Plin5/Prdx6/Tcf7l2/Tmem269
BP	GO:0010876	lipid localization	41/1517	334/24215	3.02e-05	Abca7/Abcc3/Abcg3/Acsl5/Agt/Ano7/Apobr/Apoc1/Apoe/Bdkrb2/C3/Cd36/Cftr/Cpt1b/Crh/Crhr1/Cyp4f18/Drd2/Drd4/Gal/Hexa/Hexb/Il1a/Inhba/Lpl/Npc1l1/Npc2/Ntsr1/Pcsk9/Pla2g2f/Pla2g5/Plin5/Runx1/Slc10a4/Slco2b1/Spp1/Stra6l/Syk/Tac1/Tmem30b/Tnfrsf11a
BP	GO:1905954	positive regulation of lipid localization	16/1517	83/24215	4.94e-05	Abca7/Acsl5/Apoe/C3/Cd36/Crh/Cyp4f18/Gal/Il1a/Lpl/Ntsr1/Plin5/Runx1/Spp1/Tac1/Tnfrsf11a
BP	GO:0016042	lipid catabolic process	34/1517	269/24215	7.82e-05	Acat3/Acsl5/Akr1b8/Apoe/Aspg/Bdh2/Crabp1/Cyp4f18/Drd1/Echdc2/Hcar2/Hexa/Hexb/Hsd3b7/Liph/Lpl/Pik3cg/Pla1a/Pla2g2f/Pla2g4b/Pla2g4c/Pla2g5/Plb1/Plcb2/Plcg2/Plch2/Plcxd3/Pld3/Pld4/Plin5/Prdx6/Smpdl3b/Spp1/Ugt1a7c
BP	GO:0006869	lipid transport	36/1517	296/24215	0.00010844	Abca7/Abcc3/Abcg3/Acsl5/Agt/Ano7/Apobr/Apoc1/Apoe/Bdkrb2/Cd36/Cftr/Cpt1b/Crh/Crhr1/Cyp4f18/Drd2/Drd4/Gal/Il1a/Inhba/Npc1l1/Npc2/Ntsr1/Pcsk9/Pla2g2f/Pla2g5/Runx1/Slc10a4/Slco2b1/Spp1/Stra6l/Syk/Tac1/Tmem30b/Tnfrsf11a
BP	GO:0071715	icosanoid transport	11/1517	51/24215	0.000261587	Bdkrb2/Cyp4f18/Drd2/Drd4/Il1a/Ntsr1/Pla2g2f/Pla2g5/Slco2b1/Syk/Tnfrsf11a
BP	GO:1901571	fatty acid derivative transport	11/1517	51/24215	0.000261587	Bdkrb2/Cyp4f18/Drd2/Drd4/Il1a/Ntsr1/Pla2g2f/Pla2g5/Slco2b1/Syk/Tnfrsf11a
BP	GO:1905952	regulation of lipid localization	20/1517	136/24215	0.000315525	Abca7/Acsl5/Agt/Apoe/C3/Cd36/Crh/Crhr1/Cyp4f18/Gal/Il1a/Lpl/Ntsr1/Pcsk9/Plin5/Runx1/Spp1/Syk/Tac1/Tnfrsf11a
BP	GO:0015909	long-chain fatty acid transport	11/1517	53/24215	0.000373106	Acsl5/Apoe/Bdkrb2/Cd36/Cpt1b/Drd2/Drd4/Ntsr1/Pla2g2f/Pla2g5/Syk
BP	GO:0015908	fatty acid transport	14/1517	80/24215	0.000412296	Acsl5/Apoe/Bdkrb2/Cd36/Cpt1b/Cyp4f18/Drd2/Drd4/Il1a/Ntsr1/Pla2g2f/Pla2g5/Syk/Tnfrsf11a
BP	GO:0032309	icosanoid secretion	10/1517	46/24215	0.000462035	Bdkrb2/Cyp4f18/Drd2/Drd4/Il1a/Ntsr1/Pla2g2f/Pla2g5/Syk/Tnfrsf11a
BP	GO:0032370	positive regulation of lipid transport	12/1517	63/24215	0.000472787	Abca7/Acsl5/Apoe/Crh/Cyp4f18/Gal/Il1a/Ntsr1/Runx1/Spp1/Tac1/Tnfrsf11a
BP	GO:0006644	phospholipid metabolic process	36/1517	321/24215	0.000526596	Acsl5/Ajuba/Aspg/Csf1r/Dgkh/Drd1/Drd2/Etnk2/Fabp5/Fgf2/Fgr/Hexb/Htr2a/Htr2c/Inpp5d/Ip6k3/Lpcat2/Pcsk9/Pik3cg/Pik3r5/Pla2g2f/Pla2g3/Pla2g4b/Pla2g4c/Pla2g5/Plb1/Plcg2/Plch2/Plek/Plpp2/Plpp4/Plppr1/Prdx6/Smpdl3b/Tgfb1/Tmem269
BP	GO:0006638	neutral lipid metabolic process	17/1517	114/24215	0.000733546	Acsl5/Ang/Apobec1/Apobr/Apoc1/Apoe/C3/Cd36/Cyp2e1/Dgkh/Dgkk/Esr1/Lpl/Pcsk9/Pik3cg/Plin5/Tcf7l2
BP	GO:0032368	regulation of lipid transport	16/1517	107/24215	0.00100632	Abca7/Acsl5/Agt/Apoe/Crh/Crhr1/Cyp4f18/Gal/Il1a/Ntsr1/Pcsk9/Runx1/Spp1/Syk/Tac1/Tnfrsf11a
BP	GO:0045834	positive regulation of lipid metabolic process	19/1517	143/24215	0.00153945	Acsl5/Adora2b/Agt/Angptl4/Apoe/Ccdc3/Cd36/Fgf2/Fgr/Ghsr/Htr2a/Htr2c/Il1a/Mlxipl/Nr4a3/Plin5/Ptgs2/Tcf7l2/Tgfb1
BP	GO:0006650	glycerophospholipid metabolic process	23/1517	194/24215	0.00246029	Ajuba/Csf1r/Dgkh/Drd1/Drd2/Etnk2/Fabp5/Fgf2/Htr2a/Htr2c/Inpp5d/Ip6k3/Lpcat2/Pik3cg/Pla2g3/Pla2g4b/Pla2g4c/Pla2g5/Plcg2/Plch2/Plek/Prdx6/Tmem269
BP	GO:0006690	icosanoid metabolic process	14/1517	102/24215	0.00452025	Cd74/Cyp2e1/Cyp4f18/Hpgd/Hpgds/Ncf1/Pla2g3/Pla2g5/Ptgs1/Ptgs2/Syk/Tbxas1/Tlr2/Tnfrsf1a
BP	GO:2000193	positive regulation of fatty acid transport	5/1517	19/24215	0.00531905	Acsl5/Cyp4f18/Il1a/Ntsr1/Tnfrsf11a
BP	GO:0046889	positive regulation of lipid biosynthetic process	12/1517	83/24215	0.00542823	Acsl5/Adora2b/Agt/Apoe/Ccdc3/Htr2a/Htr2c/Il1a/Mlxipl/Plin5/Ptgs2/Tcf7l2
BP	GO:0048015	phosphatidylinositol-mediated signaling	17/1517	139/24215	0.00622569	Agt/Ccl5/Csf1r/Fgr/Gata3/Hcls1/Hgf/Htr2a/Myoc/Ncf1/Npr3/Pik3ap1/Pik3cg/Pik3r5/Ptafr/Ptpn6/Serpine2
BP	GO:0032303	regulation of icosanoid secretion	5/1517	20/24215	0.00673149	Cyp4f18/Il1a/Ntsr1/Syk/Tnfrsf11a
BP	GO:2000191	regulation of fatty acid transport	6/1517	28/24215	0.00683989	Acsl5/Cyp4f18/Il1a/Ntsr1/Syk/Tnfrsf11a
BP	GO:0045017	glycerolipid biosynthetic process	16/1517	130/24215	0.00735252	Acsl5/Ajuba/Ang/C3/Etnk2/Fabp5/Fgf2/Htr2a/Htr2c/Lpcat2/Lpl/Pla2g5/Plcg2/Plin5/Tcf7l2/Tmem269
BP	GO:0048017	inositol lipid-mediated signaling	17/1517	142/24215	0.00768278	Agt/Ccl5/Csf1r/Fgr/Gata3/Hcls1/Hgf/Htr2a/Myoc/Ncf1/Npr3/Pik3ap1/Pik3cg/Pik3r5/Ptafr/Ptpn6/Serpine2
BP	GO:0046503	glycerolipid catabolic process	8/1517	47/24215	0.00821534	Apoe/Drd1/Lpl/Pik3cg/Pla2g4b/Pla2g4c/Plin5/Prdx6
MF	GO:0005543	phospholipid binding	35/1517	365/24215	0.00827245	Anxa3/Apoe/Arhgap9/Axl/Baiap2l2/Bin2/Btk/Cd300a/Cd300lf/Cpne6/Dapp1/Doc2a/Dysf/Fes/Frmpd2/Iqgap2/Kcnj2/Lpar4/Myo1g/Ncf1/Ncf4/Nrgn/Pclo/Plcb2/Plek/Ptafr/Pxdc1/Sdcbp2/Snx20/Stxbp6/Syt16/Syt5/Syt6/Sytl4/Trem2
BP	GO:0046456	icosanoid biosynthetic process	7/1517	39/24215	0.0098133	Cd74/Hpgds/Pla2g5/Ptgs1/Ptgs2/Syk/Tbxas1
BP	GO:0019216	regulation of lipid metabolic process	30/1517	306/24215	0.0102626	Acsl5/Adora2b/Agt/Angptl4/Apobec1/Apoe/Bcl11b/C3/Ccdc3/Cd36/Esr1/Fgf2/Fgr/Gal/Ghsr/Hcar2/Htr2a/Htr2c/Il1a/Irs4/Mlxipl/Nr4a3/Pik3cg/Pik3r5/Plin5/Ptgs2/Tcf7l2/Tgfb1/Tm6sf2/Trib3
BP	GO:0045923	positive regulation of fatty acid metabolic process	7/1517	40/24215	0.0112672	Acsl5/Agt/Ghsr/Mlxipl/Nr4a3/Plin5/Ptgs2
BP	GO:0044242	cellular lipid catabolic process	19/1517	175/24215	0.0137861	Acat3/Acsl5/Akr1b8/Apoe/Bdh2/Crabp1/Cyp4f18/Drd1/Echdc2/Hexa/Hexb/Lpl/Pik3cg/Pla2g4b/Pla2g4c/Plcg2/Plin5/Prdx6/Smpdl3b
BP	GO:0032305	positive regulation of icosanoid secretion	4/1517	16/24215	0.0152111	Cyp4f18/Il1a/Ntsr1/Tnfrsf11a
BP	GO:0014068	positive regulation of phosphatidylinositol 3-kinase signaling	9/1517	64/24215	0.0177751	Agt/Ccl5/Fgr/Hcls1/Hgf/Myoc/Ncf1/Pik3ap1/Ptpn6
BP	GO:0046460	neutral lipid biosynthetic process	6/1517	34/24215	0.0177464	Acsl5/Ang/C3/Lpl/Plin5/Tcf7l2
BP	GO:1901568	fatty acid derivative metabolic process	14/1517	120/24215	0.01805	Cd74/Cyp2e1/Cyp4f18/Hpgd/Hpgds/Ncf1/Pla2g3/Pla2g5/Ptgs1/Ptgs2/Syk/Tbxas1/Tlr2/Tnfrsf1a
BP	GO:0046475	glycerophospholipid catabolic process	4/1517	18/24215	0.0231515	Drd1/Pla2g4b/Pla2g4c/Prdx6
BP	GO:0006631	fatty acid metabolic process	32/1517	355/24215	0.0249452	Acat3/Acot4/Acsl5/Acsm5/Agt/Bdh2/C3/Cd36/Cd74/Cpt1b/Cyp2e1/Cyp4f18/Echdc2/Ghsr/Hacd2/Hacd4/Hpgd/Hpgds/Lpl/Mlxipl/Nr4a3/Per2/Pla2g3/Plin5/Ptgs1/Ptgs2/Slc27a3/Tbxas1/Thnsl2/Tnfrsf1a/Trib3/Ucp3
BP	GO:1901570	fatty acid derivative biosynthetic process	7/1517	47/24215	0.0260585	Cd74/Hpgds/Pla2g5/Ptgs1/Ptgs2/Syk/Tbxas1
For F/M-T.vs.F/M-N Cluster
BP	GO:0071715	icosanoid transport	6/498	51/24215	0.000603609	Cyp4f18/Drd3/Il1a/Nmb/Oxt/Slco2a1
BP	GO:1901571	fatty acid derivative transport	6/498	51/24215	0.000603609	Cyp4f18/Drd3/Il1a/Nmb/Oxt/Slco2a1
BP	GO:1905954	positive regulation of lipid localization	7/498	83/24215	0.00161198	C3/Cyp4f18/Gal/Il1a/Oxt/Prkcd/Runx1
BP	GO:0014068	positive regulation of phosphatidylinositol 3-kinase signaling	5/498	64/24215	0.0101659	Adora3/Ccl5/Fgr/Hcls1/Ptpn6
BP	GO:0032370	positive regulation of lipid transport	6/498	63/24215	0.00185158	Cyp4f18/Gal/Il1a/Oxt/Prkcd/Runx1
BP	GO:0032309	icosanoid secretion	5/498	46/24215	0.00246787	Cyp4f18/Drd3/Il1a/Nmb/Oxt
BP	GO:0006869	lipid transport	14/498	296/24215	0.00348667	Abcg3/Apoc1/Cyp4f18/Drd3/Gal/Il1a/Nmb/Oxt/Pomc/Prelid2/Prkcd/Runx1/Slco2a1/Spns3
BP	GO:0032305	positive regulation of icosanoid secretion	3/498	16/24215	0.00396601	Cyp4f18/Il1a/Oxt
BP	GO:0010876	lipid localization	15/498	334/24215	0.00412174	Abcg3/Apoc1/C3/Cyp4f18/Drd3/Gal/Il1a/Nmb/Oxt/Pomc/Prelid2/Prkcd/Runx1/Slco2a1/Spns3
BP	GO:0015908	fatty acid transport	6/498	80/24215	0.00611919	Cyp4f18/Drd3/Il1a/Nmb/Oxt/Slco2a1
BP	GO:0032368	regulation of lipid transport	7/498	107/24215	0.00666153	Cyp4f18/Gal/Il1a/Oxt/Pomc/Prkcd/Runx1
BP	GO:1905952	regulation of lipid localization	8/498	136/24215	0.00721165	C3/Cyp4f18/Gal/Il1a/Oxt/Pomc/Prkcd/Runx1
BP	GO:0032303	regulation of icosanoid secretion	3/498	20/24215	0.00759681	Cyp4f18/Il1a/Oxt
BP	GO:2000191	regulation of fatty acid transport	3/498	28/24215	0.0193437	Cyp4f18/Il1a/Oxt
