# Supplementary material for: Global Brain Transcriptome Analysis of a Tpp1 Neuronal Ceroid Lipofuscinoses Mouse Model
Source: ASN Neuro. 2019 Apr 19;11:1759091419843393. doi: 10.1177/1759091419843393 (PMC6475859; doi:10.1177/1759091419843393)
Supplement: Supplemental Table S5 [file TableS5.xlsx]

## Sheet: Sheet0
Supplemental Table S5. IPA analysis of downstream effects showing putative diseases and bio-function affected in the Tpp1-/- brain. DEG involved in each category are included.
Categories	Diseases or Functions Annotation	p-Value	# Molecules	Activation z-score	Molecules
For Cb-T.vs.Cb-N Cluster
Inflammatory Response,Neurological Disease	Inflammation of central nervous system	6.53e-12	70	-0.35	ADORA2B,ARG1,AXL,B2M,BCL6,C3,C3AR1,CASP4,CCL3L3,CCL5
Inflammatory Disease,Inflammatory Response,Neurological Disease,Organismal Injury and Abnormalities	Encephalitis	3.48e-10	65	-0.207	ADORA2B,ARG1,AXL,B2M,BCL6,C3,C3AR1,CASP4,CCL5,CD1D
Immunological Disease,Inflammatory Disease,Inflammatory Response,Neurological Disease,Organismal Injury and Abnormalities	Experimental autoimmune encephalomyelitis	3.14e-09	59	0.082	ADORA2B,ARG1,AXL,B2M,BCL6,C3,C3AR1,CASP4,CCL5,CD1D
Neurological Disease,Organismal Injury and Abnormalities	Seizures	8.51e-09	45	-2.88	ABCC8,BAIAP3,BID,BSN,C1QA,C3,CHRNA4,CTSD,DBH,DRD2
Neurological Disease,Organismal Injury and Abnormalities	Seizure disorder	1.28e-08	46	-2.844	ABCC8,APOE,BAIAP3,BID,BSN,C1QA,C3,CHRNA4,CTSD,DBH
For F/M-T.vs.F/M-N Cluster
Inflammatory Response,Neurological Disease	Inflammation of central nervous system	1.44e-14	41	0.488	AGER,B2M,C3,C3AR1,CASP4,CCL3L3,CCL5,CD274,CD74,CD86
Inflammatory Disease,Inflammatory Response,Neurological Disease,Organismal Injury and Abnormalities	Encephalitis	7.4e-13	38	0.72	AGER,B2M,C3,C3AR1,CASP4,CCL5,CD274,CD74,CD86,CORT
Immunological Disease,Inflammatory Disease,Inflammatory Response,Neurological Disease,Organismal Injury and Abnormalities	Experimental autoimmune encephalomyelitis	2.35e-11	34	1.377	AGER,B2M,C3,C3AR1,CASP4,CCL5,CD274,CD74,CD86,CORT
Neurological Disease	Dysmyelination	1.19e-05	12	0.529	C3,C3AR1,CCL3L3,CCL5,Cd59a,CD86,CORT,CXCL10,GFAP,TGFB1
Neurological Disease	Demyelination	2.69e-05	11	0.853	C3,C3AR1,CCL3L3,CCL5,Cd59a,CD86,CORT,CXCL10,GFAP,TGFB1
© 2000-2019 QIAGEN. All rights reserved.
